# Supplementary material for: Contribution of mRNA Splicing to Mismatch Repair Gene Sequence Variant Interpretation
Source: Front Genet. 2020 Jul 27;11:798. doi: 10.3389/fgene.2020.00798 (PMC7398121; doi:10.3389/fgene.2020.00798)
Supplement: Supplementary file 2 [file Data_Sheet_1.xlsx]

## Sheet: Supplementary Table 1
Supplementary Table 1. Summary of results for 24 variants tested
Gene	Variant	RNA result	Predicted Protein (translation of incomplete expressed transcripts unknown for variants with protein in parentheses)	Site (A = acceptor site; D = donor site)	Predicted location of potential splice sites (N= exons canonical splice site)	Score for variant sequence			Basis for prediction scores recorded	Location of cryptic splice site(s) utilized in vitro	In vitro results	result as predicted?	result due to naturally occurring isoform?	Transcript Expression	Other Splicing results	Cell in vitro mismatch repair assay results	Prior Probability	Tumour LR	Segregation LR	Functional LR	Posterior Probability	2-component Posterior Probability (Prior P & Functional odds)	Final InSiGHT Classification	Justification	Splicing Contributed to Classification
						MaxEnt	NNSPLICE	HSF
						[0-12]	[0-1]	[0-100]
						≥0	≥0	≥0
MLH1	c.117-2A>G	r.117_121del	p.Cys39*	A	Exon 2 – c.117 ℕ	7.22 > 0.00	0.86 > 0.00	84.1 > 0.00	WT acceptor site abolished & enhancing cryptic/alternative acceptor site	Exon 2 – c.122	5bp deletion	Yes	No	Unknown	NA	NA	0.96	16.5	12.1	-	>0.999	NA	5: Pathogenic	Posterior Probability >0.99	N
					Exon 2 – c.122	2.08 > 7.37	0.31 > 0.27	78.2 > 78.2
MLH1	c.299G>C	r.299g>c	p.Arg100Pro	D	Exon 3 – c.306 ℕ	9.85 > 9.85	1.00 > 1.00	96.1 > 96.1	enhancing cryptic/alternative donor site (similar strength to WT)	None -WT site is used	Wild Type	No	No	NA	Incomplete expression of 5bp deletion in minigene splicing assay (personal communication Alexandra Martins)	12.9% relative repair activity	0.9	0.1	874.3	62.7	>0.999	0.998231	5: Pathogenic	Posterior Probability >0.99	N
					Exon 3 – c.301	8.41 > 10.1	0.94 > 0.96	95.2 > 96.9
MLH1	c.438A>G	r.438a>g	p.=	A	Exon 5 – c.381 ℕ	7.22 > 7.22	0.95 > 0.95	84.0 > 84.0	creation of de novo acceptor site (WT remains strongest signal)	None -WT site is used	Wild Type	Yes	No	NA	NA	NA	0.1	0.1	1.93	-	0.021	NA	2: Likely not pathogenic	Synonymous substitution with no associated mRNA aberration	Y
					Exon 5 – c.439	0.00 > 3.18	—	0.00 > 81.1
MLH1	c.454-13A>G	r.454_545del	p.Glu153Phefs*8	A	Exon 6 – c.454 ℕ	6.39 > 4.04	0.80 > 0.83	93.6 > 93.6	2/3 programs reduction of WT acceptor site activity	None - Exon 6 Skipping	Exon Skipping	Yes	No	Unknown	Exon 6 skipping in patient RNA & minigene splicing assay	NA	0.26	41.46	1.5	-	0.956	NA	4: Likely pathogenic	Variant causes splicing aberration (not quantified) & >2 MMR deficient tumours	Y
					Intron 5 – c.454-12	—	—	0.00 > 68.5
MLH1	c.589-2A>C	r.589_677del	p.Gln197Argfs*8	A	Exon 8 - c.589 N	7.35>0.69	0.68 > ---	86.07>57.12	Alteration of the WT acceptor site, most probably affecting splicing	Exon 8 - c.593	Exon Skipping	Yes	No	Unknown	NA	NA	0.96	2.5	1.08	-	0.985	NA	4: Likely pathogenic	Posterior probability between 0.95-0.99	N
					Exon 8 - c.593	—		78.97>82.39
MLH1	c.790+2T>A	r.678_790del	p.Glu227Serfs*42	D	Exon 9 – c.790 ℕ	10.4 > 0.00	—	83.3 > 0.00	WT donor site abolished	None - Exon 9 Skipping	Exon Skipping	No	Yes	Unknown	NA	NA	0.96	6.52	-	-	0.994	NA	5: Pathogenic	Posterior Probability >0.99	N
					Intron 9 – c.790+4	—	—	67.9 > 68.9
MLH1	c.793C>T	r.791_884del	p.His264Leufs*2	A	Exon 10 - c.791 N	9.42>9.27	0.99 >0.99	75.75>76.45	Creation of an exonic ESS site. Potential alteration of splicing	None - Exon 10 Skipping	Exon Skipping	No	No	Unknown	Exon 10 skipping in patient RNA & minigene splicing assay (PMIDs: 12386821, 15713769, 16995940, 18561205, 20864636, 26247049)	21.3% relative activity	0.9	-	7.67	20.5	>0.999	0.994609	5: Pathogenic	Variant causes aberrant splicing leading to truncated protein: full inactivation of variant allele	Y
MLH1	c.923A>C	r.[791_1038del; 923a>c]	p.(His308Pro)	A	Exon 11 – c.885 ℕ	10.5 > 10.5	0.94 > 0.94	90.9 > 90.9	enhancing cryptic acceptor site (WT remains strongest signal)	None - Exon 10 and 11 Skipping	Exon Skipping	No	Yes	Incomplete	NA	12.1% relative repair activity	0.9	1.85	25.2	69.3	>0.999	0.998399	5: Pathogenic	Posterior Probability >0.99	N
					Exon 11 – c.934	1.10 > 3.05	0 .00 > 0.00	73.8 > 75.8
MLH1	c.1136A>G	r.1136a>g	p.Tyr379Cys	D	Exon 12 – c.1409 ℕ	9.99 > 9.99	0.99 > 0.99	89.3 > 89.3	enhancing cryptic donor site (WT remains strongest signal)	None -WT site is used	Wild Type	Yes	No	NA	Incomplete exclusion of 278 pb of exon 12 in minigene splicing assay	87.2% relative repair activity	0.46	0.1	0.21	0.01	<0.001	0.00844657	1: Not pathogenic	Posterior Probability <0.001	N
					Exon 12 – c.1131	1.69 > 6.43	0.03 > 0.59	73.1 > 85.2
					Exon 12 – c.1135	—	0.00 > 0.00	0.00 > 58.3
				A	Exon 12 – c.1039 ℕ	7.50 > 7.50	0.96 > 0.96	88.9 > 88.9	enhancing cryptic acceptor site (WT remains strongest signal)
					Exon 12 – c.1147	3.37 > 4.70	0.02 > 0.05	86.3 > 86.6
MLH1	c.1166G>A	r.[1039_1409del; 1166g>a]	p.(Arg389Gln)	A	Exon 12 – c.1039 ℕ	7.50 > 7.50	0.96 > 0.96	88.9 > 88.9	2/3 suggest creation of de novo acceptor site (WT remains strongest signal)	None - Exon 12 Skipping	Exon Skipping	No	Yes	Incomplete	NA	12.7% relative repair activity	0.1	-	1.17	64.3	0.893	0.877217	3: Uncertain	Insufficient evidence	N
					Exon 12 – c.1168	—	0.00 > 0.04	0.00 > 83.2
MLH1	c.1652A>G	r.1652a>g	p.Asn551Ser	A	Exon 14 – c.1559 ℕ	—	—	—	creation of de novo acceptor site (Stronger signal than WT)	None -WT site is used	Wild Type	No	No	NA	NA	87.9% relative repair activity	0.1	-	0.01	0.01	<0.001	0.00110988	1: Not pathogenic	Posterior Probability <0.001	N
					Exon 14 – c.1653	0.00 > 2.35	0.00 > 0.12	0.00 > 84.7
MSH2	c.944G>T	r.944g>u	p.Gly315Val	A	Exon 6 – c.943 ℕ	9.59 > 9.99	0.98 > 0.99	83.4 > 84.0	enhancing cryptic acceptor site (WT remains strongest signal)	None -WT site is used	Wild Type	Yes	No	NA	NA	89.5% relative repair activity	0.1	0.1	1	0.004	<0.001	0.000444247	1: Not pathogenic	Posterior Probability <0.001	N
					Exon 6 – c.956	3.35 > 5.19	0.07 > 0.30	78.6 > 81.8
MSH2	c.1275A>G	r.[1229_1276del; 1275a>g]	p.(=)	D	Exon 7 – c.1276 ℕ	8.92 > 4.90	0.91 > 0.82	84.7 > 79.8	Reduction of WT donor site activity (WT remains strongest signal)	Exon 7 – c.1228	48bp deletion	No	No	Incomplete	Incomplete exclusion of 48 bp of exon 7 in patient RNA (PMID: 16341550)	NA	0.5	0.1	1.01	-	0.092	NA	Class 3: Uncertain	Insufficient evidence	N
					Exon 7 – c.1228	2.31 > 2.31	0.28 > 0.28	70.9 > 70.9
MSH2	c.1276+11A>G	r.=	p.=	D	Exon 7 – c.1276 ℕ	8.92 > 8.92	0.91 > 0.91	84.7 > 84.7	creation of de novo donor site (WT remains strongest signal)	None -WT site is used	Wild Type	Yes	No	NA	Normal effect in minigene splicing assay	NA	0.26	-	1.87	-	0.396	NA	2: Likely not pathogenic	Intronic substitution with no associated mRNA aberration	Y
					Intron 7 – c.1276+7	0.45 > 0.00	0.05 > 0.00	75.9 > 67.9
					Intron 7 – c.1276+10	—	0.00 > 0.00	0.00 > 65.4
MSH2	c.1344C>T	c.1344c>u	p.=	A	Exon 8 – c.1277 ℕ	10.1 > 10.1	0.86 > 0.86	84.4 > 84.4	enhancing cryptic acceptor site (WT remains strongest signal)	None -WT site is used	Wild Type	Yes	No	NA	NA	NA	0.1	0.1	1	-	0.011	NA	2: Likely not pathogenic	Synonymous substitution with no associated mRNA aberration	Y
					Exon 8 – c.1348	3.93 > 4.86	0.35 > 0.41	76.4 > 75.7
					Exon 8 – c.1354	3.10 > 4.08	0.33 > 0.40	86.9 > 87.6
MSH2	c.1511-9A>G	r.=	p.=	A	Exon 10 - c.1511 N	5.7>4.82	—	79.02>79.14	No significant splicing motif alteration detected.	None -WT site is used	Wild Type	Yes	No	NA	NA	NA	0.26	-	-	-	NA	NA	2: Likely not pathogenic	Intronic substitution with no associated mRNA aberration	Y
					Exon 10 - c.1511-9	2.11>3.34		—
MSH2	c.1661G>A	r.1511_1661del	p.Gly504Alafs*3	D	Exon 10 – c.1661 ℕ	4.86>-2.15	0.60 > ----	84.0>73.42	Alteration of the WT donor site, most probably affecting splicing.	None - Exon 10 Skipping	Exon Skipping	Yes	No	Full	NA	76.6% relative repair acitivty	0.1	-	1.02	0.02	0.002	0.00221729	5: Pathogenic	Variant causes aberrant splicing leading to truncated protein: full inactivation of variant allele	Y
MSH2	c.1661+5G>C	r.1511_1661del	p.Gly504Alafs*3	D	Exon 10 – c.1661 ℕ	4.86 > 0.00	0.60 > 0.02	84.0 > 72.0	Reduction of WT donor site activity (WT remains strongest signal)	None - Exon 10 Skipping	Exon Skipping	Yes	Yes	Unknown	Exon 10 skipping in patient RNA (PMIDs: 12362047, 16451135)	NA	0.26	-	1.95	-	0.406	NA	4: Likely pathogenic	Variant causes splicing aberration (not quantified) & >2 MMR deficient tumours.	Y
					Intron 10 – c.1661+4	—	—	—
MSH2	c.2075G>T	r.2075g>u	p.Gly692Val	D	Exon 13 - c.2210 N	10.86>10.86	0.97 > 0.97	100>100	Activation of an exonic cryptic donor site. Potential alteration of splicing	None -WT site is used	Wild Type	Yes	No	NA	NA	5.90% relative repair actiivty	0.9	4.06	-	150.8	>0.999	0.999264	5: Pathogenic	Posterior Probability >0.99	N
					Exon 13 - c.2073	0>0.52		46.63>73.46
MSH2	c.2154A>G	r.2154a>g	p.=	A	Exon 13 - c.2006 N	—	—	86.07>86.07	Activation of an exonic cryptic acceptor site, with presence of one or more cryptic branch point(s). Potential alteration of splicing.	None -WT site is used	Wild Type	Yes	No	NA	NA	NA	0.1	-	0.053	-	0.006	NA	2: Likely not pathogenic	Synonymous substitution with no associated mRNA aberration	Y
					Exon 13 - c.2155	—		46.53>75.48
				D	Exon 13 - c.2210 N	10.86>10.86	—	100>100
					Exon 13 - c.2149	0>0.29		66.53>78.69
MSH2	c.2714C>G	r.2714c>g	p.Thr905Arg	A	Exon 16 – c.2635 ℕ	6.11 > 6.11	—	82.3 > 82.3	possible creation of de novo acceptor site (WT remains strongest signal)	None -WT site is used	Wild Type	Yes	No	NA	No effect in patient RNA (PMID: 8880570)	104.7% relative repair activity	0.1	0.1	0.38	0.001	<0.001	0.000111099	1: Not pathogenic	Posterior Probability <0.001	N
					Exon 16 – c.2715	—	—	0.00 > 73.3
					Exon 16 – c.2722	—	—	72.5 > 70.0
MSH6	c.2314C>T	r.[628_3172del; 2314c>u]	p.(Arg772Trp)	D	Exon 4 – c.3172 ℕ	8.91 > 8.91	0.86 > 0.86	90.8 > 90.8	enhancing cryptic donor site (Stronger signal than WT)	None - Exon 4 Skipping	Exon Skipping	No	Yes - unreported	Incomplete	NA	10.3% relative repair activity	0.89	4.06	1.93	34.11	>0.999	0.99639	5: Pathogenic	Posterior Probability >0.99	N
					Exon 4 – c.2308	8.72 > 10.5	0.99 > 0.99	91.1 > 93.3
					Exon 4 – c.2312	—	0.00 > 0.00	0.00 > 65.9
MSH6	c.3246G>T	r.3246g>u	p.=	A	Exon 5 – c.3173 ℕ	12.6 > 12.6	0.98 > 0.98	89.1 > 89.1	enhancing cryptic acceptor sites (WT remains strongest signal)	None -WT site is used	Wild Type	Yes	No	NA	No effect in minigene splicing assay	NA	0.1	0.001	-	-	<0.001	NA	1: Not pathogenic	Posterior Probability <0.001	N
					Exon 5 – c.3233	2.21 > 2.21	0.12 > 0.11	83.2 > 83.2
					Exon 5 – c.3251	0.64 > 2.86	0.00 > 0.09	77.0 > 80.7
					Exon 5 – c.3269	5.51 > 5.51	0.81 > 0.81	81.0 > 81.0
MSH6	c.3469G>A	r.3469g>a	p.Gly1157Ser	A	Exon 6 – c.3439 ℕ	10.6 > 10.6	0.95 > 0.95	89.7 > 89.7	creation of de novo acceptor site (WT remains strongest signal)	None -WT site is used	Wild Type	Yes	No	NA	NA	9.8% relative repair activity	0.41	-	-	35.32	0.961	0.960852	4: Likely pathogenic	Posterior probability between 0.95-0.99	N
					Exon 6 – c.3466	0.78 > 0.78	0.00 > 0.00	79.7 > 79.7
					Exon 6 – c.3491	2.21 > 2.21	0.01 > 0.01	78.1 > 78.1
References
MaxEntScan: Yeo et al. J Comput Biol. 2004;11(2-3):377-94.
NNSplice: Reese et al. J Comput Biol. 1997 Fall;4(3):311-23.
HSF: Desmet et al. Nucleic Acids Res. 2009 May;37(9):e67.
ESRseq: Ke et al. Genome Res. 2011 Aug;21(8):1360-74.
EX-SKIP: Raponi et al. Hum Mutat. 2011 Apr;32(4):436-44.
ℕ = Natural (WT) donor or acceptor site

## Sheet: Supplementary Table 2
Supplementary Table 2. PCR primers and variants analysed
Variant	Forward Sequence	Reverse Sequence	Product Size (bp)
MLH1 c.117-2A>G	ACGTTTCCTTGGCTCTTCTG	GTCCTGGTAGCAAAGTCTGG	1082
MLH1 c.299G>C
MLH1 c.438A>G
MLH1 c.454-13A>G
MLH1 c.589-2A>C
MLH1 c.790+2T>A
MLH1 c.793C>T
MLH1 c.923A>C
MLH1 c.1136A>G	GACCCAGATCACGGTGGAG	TTCCCGATGTCTCTTTCTGG	985
MLH1 c.1166G>A
MLH1 c.1652A>G	TACTTCCAGCAACCCCAGAA	CAATCAGGTTCCCTTCCTCA	521
MSH2 c.944G>T	CATGGGGAAACTGAGACAGATAAT	TTCATTTAAAGAAGTCAATTTGCTGT	1057
MSH2 c.1275A>G
MSH2 c.1276+11A>G
MSH2 c.1344C>T
MSH2 c.1511-9A>G	TAGATATGGATCAGGTGGAAAACC	TTGGTTGCAGACCTGAGGA	850
MSH2 c.1661G>A
MSH2 c.1661+5G>C
MSH2 c.2075G>T	TGTCAATATTTCTTCAGGCTATGTA	TTGGCCAAGGCAGTAAGTTC	633
MSH2 c.2154A>G
MSH2 c.2714C>G	TGTCAATATTTCTTCAGGCTATGTA	CCCATGGGCACTGACAGTTA	1174
MSH6 c.2314C>T	GATTCCATTGGGTTGACACC	GGTATCTTCCGGCAACAGAA	1257
MSH6 c.3246G>T
MSH6 c.3469G>A	AACGGAGGGATGTATCATTGAA	CACTAGCCAGGCAAACTTCC	954

## Sheet: Supplementary Table 3
Supplementary Table 3. Summary of splicing assay results for variants from this study, the InSiGHT database, UMD database, and the literature
Gene	HGVSc	HGVSp (predicted)	RNA	Protein	Variant type in Fig. 2	Assay Method	Splicing Ref (PubMed ID)	Aberrant Splicing Detected	Allele-specific splicing	Type of Aberration	Repair Activity (%WT)	Impact on Function	MMR activity Ref (PubMed ID)	Prior Probability	Tumour LR	Segregation LR	Functional LR	Posterior Probability	InSiGHT Classification	Expected InSiGHT Classification	Overall Classification	Consequence	splice_category	hg19 location	allele	splicesite_maxentscan_alt	splice_site_maxentscan_diff	splicesite_maxentscan_ref	maxentscan_alt	maxentscan_diff	maxentscan_ref	Native loss category	De novo gain
MLH1	NM_000249.3:c.2T>G	NP_000240.1:p.Met1?	r.2u>g	p.?	Initiation codon	PTT & RT-PCR of patient RNA	16395668; 10480359	No											Class 5: pathogenic		Class 5: pathogenic	start_lost	exonic	3:37035040	G				3.80441	-8.59838	-4.79396	No effect	Gain minimal
MLH1	NM_000249.3:c.25C>T	NP_000240.1:p.Arg9Trp	r.25c>u	p.Arg9Trp	Missense	RT-PCR of patient RNA	22736432	No			47	Moderate	22736432						Class 3: uncertain		Class 3: uncertain	missense_variant	exonic	3:37035063	T				-4.86053	-1.91298	-6.77351	No effect	Gain minimal
MLH1	NM_000249.3:c.27G>A	NP_000240.1:p.Arg9=	r.27g>a	p.=	Silent	RT-PCR of patient RNA	UMD MLH1	No						0.1		0.01		0.001		Class 2: likely not pathogenic	Class 2: likely not pathogenic	synonymous_variant	exonic	3:37035065	A				-4.95246	-3.20399	-8.15645	No effect	Gain minimal
MLH1	NM_000249.3:c.67G>T	NP_000240.1:p.Glu23Ter	r.[66_116del, 67g>u]	p.[Glu23*, Glu23_Cys39del]	Nonsense	RT-PCR of patient RNA	16736291	Yes	Incomplete	5'SS-cryptic									Class 5: pathogenic		Class 5: pathogenic	stop_gained	exonic	3:37035105	T				9.65245	-7.64724	2.00521	No effect	Gain high
MLH1	NM_000249.3:c.86C>G	NP_000240.1:p.Ala29Gly	r.[86_116del, 86_121del]	p.[Ala29Valfs*2, Ala29_Leu40del]	Missense	RT-PCR of patient RNA	10734316	Yes	Complete	5'SS-denovo									Class 5: pathogenic		Class 5: pathogenic	missense_variant	exonic	3:37035124	G				9.42864	-8.27263	1.15601	No effect	Gain high
MLH1	NM_000249.3:c.91_92delinsTG	NP_000240.1:p.Ala31Cys	r.91_92delinsug	p.Ala31Cys	Missense	RT-PCR of patient RNA	16395668	No			45.3	Moderate	20020535	0.9	0.01	0.95	1.07	0.084	Class 3: uncertain		Class 3: uncertain	missense_variant	exonic	3:37035129-37035130	TG				0.281323	0.874686	1.15601	No effect	No effect
MLH1	NM_000249.3:c.112A>C	NP_000240.1:p.Asn38His	r.112a>c	p.Asn38His	Missense	RT-PCR of patient RNA	22949379	No			16.7	Deficient	20020535	0.75	373000000	1871.3		1	Class 5: pathogenic		Class 5: pathogenic	missense_variant	exonic	3:37035150	C				-5.12025	-1.94298	-7.06323	No effect	Gain minimal
MLH1	NM_000249.3:c.113A>G	NP_000240.1:p.Asn38Ser	r.113a>g	p.Asn38Ser	Missense	RT-PCR of patient RNA	22949379	No						0.723	4.06	27.47		0.997	Class 5: pathogenic		Class 5: pathogenic	missense_variant	exonic	3:37035151-37035151	G							No effect	No effect
MLH1	NM_000249.3:c.116+1G>A	-	r.spl?	p.?	Splice site	PTT & RT-PCR of patient RNA	9718327	Yes	Unknown	5'SS-unknown									Class 4: likely pathogenic		Class 4: likely pathogenic	splice_donor_variant	splice donor	3:37035155	A	0.416294	8.18203	8.59832				Native loss high	No effect
MLH1	NM_000249.3:c.116+5G>A	-	r.116_117ins116+1_116+227	p.Cys39Trpfs*11	Intronic	RT-PCR of patient RNA (no info provided), quantitative RNAseq of patient RNA	31642931; UMD MLH1	Yes	Complete; Incomplete	5'SS-cryptic										Class 5: pathogenic	Class 5: pathogenic	splice_region_variant,intron_variant	splice donor region-intronic	3:37035159	A	3.91072	4.6876	8.59832				Native loss high	No effect
MLH1	NM_000249.3:c.116+5G>C	-	r.116_117ins116+1_116+227	p.Cys39Trpfs*11	Intronic	RT-PCR of patient RNA, minigene, & diploid-haploid conversion analysis	15713769; 19267393; 20937110; 19685281; 22949379	Yes	Complete	5'SS-cryptic				0.26	75	21.68		0.998	Class 5: pathogenic		Class 5: pathogenic	splice_region_variant,intron_variant	splice donor region-intronic	3:37035159	C	4.80852	3.7898	8.59832				Native loss high	No effect
MLH1	NM_000249.3:c.116+69G>A	-	r.=	p.=	Intronic	RT-PCR of patient RNA	UMD MLH1	No												Class 2: likely not pathogenic	Class 2: likely not pathogenic	intron_variant	deep intron donor	3:37035223	A				4.06243	-7.95486	-3.89243	No effect	Gain minimal
MLH1	NM_000249.3:c.117-43_117-39del	-	r.=	p.=	Intronic	Minigene	18561205	No											Class 2: likely not pathogenic		Class 2: likely not pathogenic	intron_variant	deep intron acceptor	3:37038067-37038071	-				0.585846	1.24808	1.83392	No effect	No effect
MLH1	NM_000249.3:c.117-14G>T	-	r.=	p.=	Intronic	Minigene	UMD MLH1	No												Class 2: likely not pathogenic	Class 2: likely not pathogenic	intron_variant	splice acceptor region-intronic	3:37038096	T	7.37799	-0.15623	7.22176				Native loss minimal	No effect
MLH1	NM_000249.3:c.117-11T>A	-	r.117_207del	p.Cys39*	Intronic	RT-PCR of patient RNA	11066084	Yes	Unknown	3'SS-exon skip									Class 3: uncertain		Class 3: uncertain	intron_variant	splice acceptor region-intronic	3:37038099	A	-0.187768	7.40953	7.22176	5.12629	-8.36676	-3.24046	Native loss high	Gain minimal
MLH1	NM_000249.3:c.117-2A>C	-	r.117_121del	p.Cys39*	Splice site	Minigene	UMD MLH1	Yes	Unknown	3'SS-cryptic										Class 4: likely pathogenic	Class 4: likely pathogenic	splice_acceptor_variant	splice acceptor	3:37038108	C	-0.820566	8.04232	7.22176	7.90918	-5.10993	2.79925	Native loss high	Gain minimal
MLH1	NM_000249.3:c.117-2A>G	-	r.117_121del	p.Cys39*	Splice site	RT-PCR of patient RNA	This study	Yes	Unknown	3'SS-cryptic				0.96	16.48	12.1		1	Class 5: pathogenic		Class 5: pathogenic	splice_acceptor_variant	splice acceptor	3:37038108	G	-0.733103	7.95486	7.22176	7.37393	-4.57467	2.79925	Native loss high	Gain minimal
MLH1	NM_000249.3:c.119T>C	NP_000240.1:p.Leu40Ser	r.119u>c	p.Leu40Ser	Missense	Minigene	UMD MLH1	No												Class 3: uncertain	Class 3: uncertain	missense_variant,splice_region_variant	3bp near acceptor splice site-exon	3:37038112	C	7.7016	-0.479838	7.22176				Native loss minimal	No effect
MLH1	NM_000249.3:c.121G>C	NP_000240.1:p.Asp41His	r.121g>c	p.Asp41His	Missense	Minigene	18561205	No						0.869	1.84	3252.63		1	Class 5: pathogenic		Class 5: pathogenic	missense_variant	exonic	3:37038114	C				-1.31453	-3.22638	-4.54091	No effect	Gain minimal
MLH1	NM_000249.3:c.122A>C	NP_000240.1:p.Asp41Ala	r.122a>c	p.Asp41Ala	Missense	Minigene	UMD MLH1	No												Class 3: uncertain	Class 3: uncertain	missense_variant	exonic	3:37038115	C				2.01948	0.779773	2.79925	No effect	No effect
MLH1	NM_000249.3:c.122A>G	NP_000240.1:p.Asp41Gly	r.122a>g	p.Asp41Gly	Missense	RT-PCR of patient RNA & minigene	15300854; 18561205 ; 26247049	No			13.9	Deficient	30504929	0.876	1.84	3375		1	Class 5: pathogenic		Class 5: pathogenic	missense_variant	exonic	3:37038115	G				4.37503	-1.57578	2.79925	No effect	Gain minimal
MLH1	NM_000249.3:c.124G>A	NP_000240.1:p.Ala42Thr	r.124g>a	p.Ala42Thr	Missense	Minigene	UMD MLH1	No						0.9	0.1			0.474		Class 3: uncertain	Class 3: uncertain	missense_variant	exonic	3:37038117	A				2.7493	0.0499511	2.79925	No effect	No effect
MLH1	NM_000249.3:c.146T>A	NP_000240.1:p.Val49Glu	r.146u>a	p.Val49Glu	Missense	RT-PCR of patient RNA	16395668	No			29.4	Moderate	30504929	0.9	16.48			0.993	Class 5: pathogenic		Class 5: pathogenic	missense_variant	exonic	3:37038139	A				-7.23902	0.312479	-6.92654	No effect	No effect
MLH1	NM_000249.3:c.187G>C	NP_000240.1:p.Asp63His	r.187g>c	p.Asp63His	Missense	Minigene	UMD MLH1	No												Class 3: uncertain	Class 3: uncertain	missense_variant	exonic	3:37038180	C				0.217571	0.0445361	0.262107	No effect	No effect
MLH1	NM_000249.3:c.191A>G	NP_000240.1:p.Asn64Ser	r.191a>g	p.Asn64Ser	Missense	RT-PCR of patient RNA & minigene	31332305; UMD MLH1	No			48.8	Moderate	30504929	0.718		0.02		0.047	Class 3: uncertain		Class 3: uncertain	missense_variant	exonic	3:37038184	G				-0.983326	1.24543	0.262107	No effect	No effect
MLH1	NM_000249.3:c.198C>T	NP_000240.1:p.Thr66=	r.198c>u	p.=	Silent	RT-PCR of patient RNA	19267393; 22949379	No						0.1	0.1	0.46		0.005	Class 2: likely not pathogenic		Class 2: likely not pathogenic	synonymous_variant	exonic	3:37038191	T				0.984646	-0.722539	0.262107	No effect	Gain minimal
MLH1	NM_000249.3:c.199G>A	NP_000240.1:p.Gly67Arg	r.199g>a	p.Gly67Arg	Missense	RT-PCR of patient RNA, minigene, & diploid-haploid conversion analysis	15713769; 16395668; 16995940; 18561205; 22949379	No			15.2	Deficient	30504929	0.9	2210.3	2.15		1	Class 5: pathogenic		Class 5: pathogenic	missense_variant	exonic	3:37038192	A				-3.6683	-7.95486	-11.6232	No effect	Gain minimal
MLH1	NM_000249.3:c.199G>T	NP_000240.1:p.Gly67Trp	r.199g>u	p.Gly67Trp	Missense	PTT & RT-PCR of patient RNA	10480359; 16395668	No			12.7	Deficient	30504929	0.893		13.17		0.991	Class 5: pathogenic		Class 5: pathogenic	missense_variant	exonic	3:37038192	T				1.26106	-0.99895	0.262107	No effect	Gain minimal
MLH1	NM_000249.3:c.200G>A	NP_000240.1:p.Gly67Glu	r.200g>a	p.Gly67Glu	Missense	Minigene	16995940	No			18.1	Deficient	30504929	0.9	4.06	7.48		0.996	Class 5: pathogenic		Class 5: pathogenic	missense_variant	exonic	3:37038193	A				-3.09656	3.35867	0.262107	No effect	No effect
MLH1	NM_000249.3:c.207+1_207+2del	-	r.117_207del	p.Cys39*	Splice site	RT-PCR of patient RNA	12110639	Yes	Unknown	5'SS-exon skip									Class 4: likely pathogenic		Class 4: likely pathogenic	splice_donor_variant	splice donor	3:37038201-37038202	-	-21.21	31.6606	10.4506	1.48968	-23.8593	-22.3696	Native loss high	Gain minimal
MLH1	NM_000249.3:c.208-3C>G	-	r.208_306del	p.Lys70_Glu102del	Intronic	PTT & RT-PCR of patient RNA	8808596	Yes	Unknown	3'SS-exon skip				0.5	4.06	7.49		0.968	Class 4: likely pathogenic		Class 4: likely pathogenic	splice_region_variant,intron_variant	splice acceptor region-intronic	3:37042443	G	-7.08728	15.196	8.10869	2.3677	-8.06449	-5.69679	Native loss high	Gain minimal
MLH1	NM_000249.3:c.210_213del	NP_000240.1:p.Glu71IlefsTer20	r.[208_306del, 210_213del]	p.[Glu71Ilefs*20, Lys70_Glu102del]	Frameshift	RT-PCR of patient RNA	15235038	Yes	Incomplete	exon skip									Class 5: pathogenic		Class 5: pathogenic	frameshift_variant,splice_region_variant	3bp near acceptor splice site-exon	3:37042448-37042451	-	7.31	0.8	8.11				Native loss minimal	No effect
MLH1	NM_000249.3:c.213_215del	NP_000240.1:p.Glu71del	r.208_306del	p.Lys70_Glu102del	Inframe	PTT, RT-PCR of patient RNA, & minigene	15923275; 18561205; 19459153	Yes	Complete	exon skip	8.3	Deficient	16083711						Class 5: pathogenic		Class 5: pathogenic	inframe_deletion	exonic	3:37042451-37042453	-				-4.06327	-3.3666	-7.42987	No effect	Gain minimal
MLH1	NM_000249.3:c.218T>C	NP_000240.1:p.Leu73Pro	r.218u>c	p.Leu73Pro	Missense	RT-PCR of patient RNA	22736432	No			8.2	Deficient	22736432	0.9		1.52		0.932	Class 3: uncertain		Class 3: uncertain	missense_variant	exonic	3:37042456	C				2.3188	-0.108451	2.21035	No effect	Gain minimal
MLH1	NM_000249.3:c.229T>C	NP_000240.1:p.Cys77Arg	r.229u>c	p.Cys77Arg	Missense	RT-PCR of patient RNA & minigene	16395668; 18561205	No			2.4	Deficient	16083711	0.9	4.06	5.63		0.995	Class 5: pathogenic		Class 5: pathogenic	missense_variant	exonic	3:37042467	C				5.63221	-1.29372	4.33849	No effect	Gain minimal
MLH1	NM_000249.3:c.230G>A	NP_000240.1:p.Cys77Tyr	r.230g>a	p.Cys77Tyr	Missense	RT-PCR of patient RNA	19669161	No			14	Deficient	17510385	0.88	6.52	3.16		0.993	Class 5: pathogenic		Class 5: pathogenic	missense_variant	exonic	3:37042468	A				2.06359	0.146757	2.21035	No effect	No effect
MLH1	NM_000249.3:c.238T>G	NP_000240.1:p.Phe80Val	r.238u>g	p.Phe80Val	Missense	RT-PCR of patient RNA	Unpublished	No			20.6	Deficient	30504929	0.827	4.06	2.71		0.981	Class 4: likely pathogenic		Class 4: likely pathogenic	missense_variant	exonic	3:37042476	G				0.479929	1.73042	2.21035	No effect	No effect
MLH1	NM_000249.3:c.244A>G	NP_000240.1:p.Thr82Ala	r.244a>g	p.Thr82Ala	Missense	RT-PCR of patient RNA	22736432	No			17.6	Deficient	30504929	0.9	1.84	1.94		0.97	Class 4: likely pathogenic		Class 4: likely pathogenic	missense_variant	exonic	3:37042482	G				-0.810409	-0.336976	-1.14738	No effect	Gain minimal
MLH1	NM_000249.3:c.250A>G	NP_000240.1:p.Lys84Glu	r.250a>g	p.Lys84Glu	Missense	PTT & RT-PCR of patient RNA	10323887	No			8	Deficient	23403630	0.9	1.84			0.943	Class 4: likely pathogenic		Class 4: likely pathogenic	missense_variant	exonic	3:37042488	G				-0.762838	-0.572819	-1.33566	No effect	Gain minimal
MLH1	NM_000249.3:c.253C>T	NP_000240.1:p.Leu85=	r.253c>u	p.=	Silent	Minigene	UMD MLH1	No												Class 2: likely not pathogenic	Class 2: likely not pathogenic	synonymous_variant	exonic	3:37042491	T				0.648973	-3.5501	-2.90113	No effect	Gain minimal
MLH1	NM_000249.3:c.277A>G	NP_000240.1:p.Ser93Gly	r.277a>g	p.Ser93Gly	Missense	Minigene	26247049	No			63.4	Moderate	20020535	0.1	0.1	0.92	0.11	0.0011	Class 3: uncertain	Class 2: likely not pathogenic	Class 2: likely not pathogenic	missense_variant	exonic	3:37042515	G				4.58755	-7.31451	-2.72697	No effect	Gain minimal
MLH1	NM_000249.3:c.292G>A	NP_000240.1:p.Gly98Ser	r.292g>a	p.Gly98Ser	Missense	Minigene	18561205	No											Class 3: uncertain		Class 3: uncertain	missense_variant	exonic	3:37042530	A				4.94942	-7.95486	-3.00544	No effect	Gain minimal
MLH1	NM_000249.3:c.293_304del	NP_000240.1:p.Gly98_Gly101del	r.293_304del	p.Gly98_Gly101del	Inframe	RT-PCR of patient RNA	10612836	No						0.9		3.76		0.971	Class 4: likely pathogenic		Class 4: likely pathogenic	inframe_deletion,splice_region_variant	3bp near donor splice site-exon	3:37042531-37042542	-	9.84565	0	9.84565	9.84565	-32.445	-22.5993	Native loss minimal	Gain high
MLH1	NM_000249.3:c.299G>C	NP_000240.1:p.Arg100Pro	r.299g>c	p.Arg100Pro	Missense	RT-PCR of patient RNA & minigene	This study; UMD MLH1	No			12.9	Deficient	This Study	0.9	0.18	874.25	62.65	1	Class 5: pathogenic		Class 5: pathogenic	missense_variant	exonic	3:37042537	C				10.0684	-1.6598	8.40856	No effect	Gain high
MLH1	NM_000249.3:c.301G>A	NP_000240.1:p.Gly101Ser	r.301g>a	p.Gly101Ser	Missense	Minigene	18561205; 27629256	No			15.8	Deficient	30504929	0.409	4.06	7.39		0.954	Class 4: likely pathogenic		Class 4: likely pathogenic	missense_variant	exonic	3:37042539	A				3.70809	4.70047	8.40856	No effect	No effect
MLH1	NM_000249.3:c.302G>A	NP_000240.1:p.Gly101Asp	r.302g>a	p.Gly101Asp	Missense	RT-PCR of patient RNA & minigene	18561205	No			12	Deficient	23403630	0.9	3.39			0.968	Class 4: likely pathogenic		Class 4: likely pathogenic	missense_variant	exonic	3:37042540	A				2.4635	1.76271	4.22621	No effect	No effect
MLH1	NM_000249.3:c.303T>G	NP_000240.1:p.Gly101=	r.303u>g	p.=	Silent	RT-PCR of patient RNA	22949379	No											Class 2: likely not pathogenic		Class 2: likely not pathogenic	synonymous_variant	exonic	3:37042541	G				0.761323	7.64724	8.40856	No effect	No effect
MLH1	NM_000249.3:c.304G>A	NP_000240.1:p.Glu102Lys	r.[302_306del, 304g>a]	p.[Glu101Valfs*14, Glu102Lys]	Missense	RT-PCR of patient RNA & diploid-haploid conversion analysis	12183410; 16395668; UMD MLH1	Yes	Incomplete	5'SS-cryptic	28	Moderate	23403630	0.865	4.06	7.73		0.995	Class 4: likely pathogenic		Class 4: likely pathogenic	missense_variant,splice_region_variant	3bp near donor splice site-exon	3:37042542	A	10.2181	-0.372456	9.84565	10.2844	-1.8758	8.40856	Native loss minimal	Gain high
MLH1	NM_000249.3:c.305A>C	NP_000240.1:p.Glu102Ala	r.302_306del	p.Glu102Phefs*18	Missense	Quantitative RNAseq of patient RNA	31642931	Yes	Complete	5'SS-cryptic										Class 5: pathogenic	Class 5: pathogenic	missense_variant,splice_region_variant	3bp near donor splice site-exon	3:37042543	C	8.99	0.86	9.85				Native loss minimal	No effect
MLH1	NM_000249.3:c.306G>C	NP_000240.1:p.Glu102Asp	r.208_306del	p.Lys70_Glu102del	Missense	RT-PCR of patient RNA	22736432	Yes	Complete	5'SS-exon skip									Class 5: pathogenic		Class 5: pathogenic	missense_variant,splice_region_variant	3bp near donor splice site-exon	3:37042544	C	7.09785	2.7478	9.84565				Native loss moderate	No effect
MLH1	NM_000249.3:c.306G>T	NP_000240.1:p.Glu102Asp	r.302_306del	p.Glu102Phefs*18	Missense	Minigene	UMD MLH1	Yes	Unknown	5'SS-cryptic	70	Proficient	17510385	0.718	1.36	0.24		0.456	Class 3: uncertain		Class 3: uncertain	missense_variant,splice_region_variant	3bp near donor splice site-exon	3:37042544	T	6.15857	3.68708	9.84565				Native loss high	No effect
MLH1	NM_000249.3:c.306+1G>A	-	r.208_306del	p.Lys70_Glu102del	Splice site	RT-PCR of patient RNA	10471527	Yes	Unknown	5'SS-exon skip									Class 5: pathogenic		Class 5: pathogenic	splice_donor_variant	splice donor	3:37042545	A	1.66362	8.18203	9.84565	7.65636	0.752202	8.40856	Native loss high	No effect
MLH1	NM_000249.3:c.306+2dup	-	r.[208_306del, 302_306del]	p.[Lys70_Glu102del, Glu102Phefs*18]	Intronic	RT-PCR of patient RNA	16341550	Yes	Complete	5'SS-exon skip+cryptic									Class 5: pathogenic		Class 5: pathogenic	splice_region_variant,intron_variant	splice donor region-intronic	3:37042546-37042547	T	1.11897	8.72667	9.84565				Native loss high	No effect
MLH1	NM_000249.3:c.306+4A>G	-	r.[208_306del, 302_306del]	p.[Lys70_Glu102del, Glu102Phefs*18]	Intronic	RT-PCR of patient RNA & minigene	UMD MLH1	Yes	Complete	5'SS-exon skip+cryptic									Class 3: uncertain	Class 5: pathogenic	Class 5: pathogenic	splice_region_variant,intron_variant	splice donor region-intronic	3:37042548	G	8.99168	0.853967	9.84565				Native loss minimal	No effect
MLH1	NM_000249.3:c.306+5G>A	-	r.302_306del	p.Glu102Phefs*18	Intronic	RT-PCR of patient RNA	20858721; 23523604	Yes	Unknown	5'SS-cryptic									Class 5: pathogenic		Class 5: pathogenic	splice_region_variant,intron_variant	splice donor region-intronic	3:37042549	A	7.19599	2.64965	9.84565				Native loss moderate	No effect
MLH1	NM_000249.3:c.307-29C>A	-	r.=	p.=	Intronic	RT-PCR of patient RNA	19267393; 22949379	No						0.26	4.1e-09	0.000629		9.05e-13	Class 1: not pathogenic		Class 1: not pathogenic	intron_variant	deep intron acceptor	3:37045863	A				2.72283	1.49365	4.21647	No effect	No effect
MLH1	NM_000249.3:c.307-19A>G	-	r.=	p.=	Intronic	Minigene	18561205	No						0.26		1.82		0.39	Class 2: likely not pathogenic		Class 2: likely not pathogenic	intron_variant	splice acceptor region-intronic	3:37045873	G	11.6685	-0.766958	10.9016				Native loss minimal	No effect
MLH1	NM_000249.3:c.307G>C	NP_000240.1:p.Ala103Pro	r.307g>c	p.Ala103Pro	Missense	Minigene	UMD MLH1	No											Class 3: uncertain		Class 3: uncertain	missense_variant,splice_region_variant	3bp near acceptor splice site-exon	3:37045892	C	8.32387	2.57769	10.9016				Native loss moderate	No effect
MLH1	NM_000249.3:c.318C>A	NP_000240.1:p.Ser106Arg	r.318c>a	p.Ser106Arg	Missense	RT-PCR of patient RNA	16395668	No											Class 3: uncertain		Class 3: uncertain	missense_variant	exonic	3:37045903	A				-0.685581	-0.91358	-1.59916	No effect	Gain minimal
MLH1	NM_000249.3:c.320T>G	NP_000240.1:p.Ile107Arg	r.320u>g	p.Ile107Arg	Missense	Minigene	16995940	No			11.2	Deficient	30504929	0.9		23.29		0.995	Class 5: pathogenic		Class 5: pathogenic	missense_variant	exonic	3:37045905	G				-0.24306	-8.59838	-8.84144	No effect	Gain minimal
MLH1	NM_000249.3:c.332C>T	NP_000240.1:p.Ala111Val	r.322c>u	p.Ala111Val	Missense	RT-PCR of patient RNA	10777691	No			21.2	Deficient	30504929	0.9		3.75		0.971	Class 4: likely pathogenic		Class 4: likely pathogenic	missense_variant	exonic	3:37045917	T				-2.70871	0.352853	-2.35585	No effect	No effect
MLH1	NM_000249.3:c.338T>A	NP_000240.1:p.Val113Asp	r.338u>a	p.Val113Asp	Missense	RT-PCR of patient RNA	16395668	No											Class 3: uncertain		Class 3: uncertain	missense_variant	exonic	3:37045923	A				-4.94589	2.59003	-2.35585	No effect	No effect
MLH1	NM_000249.3:c.347C>A	NP_000240.1:p.Thr116Lys	r.347c>a	p.Thr116Lys	Missense	Minigene	18561205	No											Class 3: uncertain		Class 3: uncertain	missense_variant	exonic	3:37045932	A				-0.345676	0.259526	-0.0861501	No effect	No effect
MLH1	NM_000249.3:c.350C>G	NP_000240.1:p.Thr117Arg	r.350c>g	p.Thr117Arg	Missense	Diploid-haploid conversion analysis	15713769	No			32	Moderate	17510385	0.9	4.06	15.3		0.998	Class 4: likely pathogenic		Class 4: likely pathogenic	missense_variant	exonic	3:37045935	G				2.18365	-8.06449	-5.88084	No effect	Gain minimal
MLH1	NM_000249.3:c.350C>T	NP_000240.1:p.Thr117Met	r.350c>u	p.Thr117Met	Missense	PTT, RT-PCR of patient RNA, minigene, & diploid-haploid conversion analysis	10413423; 11139242; 12919140; 15713769; 16395668; 18561205; 22949379; 31332305	No			18	Deficient	20020535	0.893	153000000000	1040000	33.04	1	Class 5: pathogenic		Class 5: pathogenic	missense_variant	exonic	3:37045935	T				0.869677	-0.955827	-0.0861501	No effect	Gain minimal
MLH1	NM_000249.3:c.375A>G	NP_000240.1:p.Ala125=	r.375a>g	p.=	Silent	PTT & RT-PCR of patient RNA	09718327; 16395668	No											Class 2: likely not pathogenic		Class 2: likely not pathogenic	synonymous_variant	exonic	3:37045960	G				3.13747	-11.5125	-8.37505	No effect	Gain minimal
MLH1	NM_000249.3:c.376T>A	NP_000240.1:p.Tyr126Asn	r.376u>a	p.Tyr126Asn	Missense	RT-PCR of patient RNA & minigene	18561205	No											Class 3: uncertain		Class 3: uncertain	missense_variant	exonic	3:37045961	A				-0.392379	-0.159042	-0.55142	No effect	Gain minimal
MLH1	NM_000249.3:c.380G>C	NP_000240.1:p.Arg127Thr	r.307_380del	p.Ala103Serfs*13	Missense	RT-PCR of patient RNA & minigene	UMD MLH1	Yes	Complete	5'SS-exon skip										Class 5: pathogenic	Class 5: pathogenic	missense_variant,splice_region_variant	3bp near donor splice site-exon	3:37045965	C	-4.90608	13.6331	8.72697				Native loss high	No effect
MLH1	NM_000249.3:c.381-2A>G	-	r.381_386del	p.Arg127_Ala128del	Splice site	RT-PCR of patient RNA	8971183	Yes	Unknown	3'SS-cryptic				0.96		3.74		0.989	Class 4: likely pathogenic		Class 4: likely pathogenic	splice_acceptor_variant	splice acceptor	3:37048480	G	-0.737091	7.95486	7.21777	0.100269	-8.75038	-8.65011	Native loss high	Gain minimal
MLH1	NM_000249.3:c.382G>C	NP_000240.1:p.Ala128Pro	r.382g>c	p.Ala128Pro	Missense	PTT & RT-PCR of patient RNA	9218993	No			18	Deficient	30504929	0.841		96.3		0.998	Class 5: pathogenic		Class 5: pathogenic	missense_variant,splice_region_variant	3bp near acceptor splice site-exon	3:37048483	C	7.07285	0.144916	7.21777				Native loss minimal	No effect
MLH1	NM_000249.3:c.389A>G	NP_000240.1:p.Tyr130Cys	r.389a>g	p.Tyr130Cys	Missense	RT-PCR of patient RNA	22949379	No						0.755	4.06	1.18		0.936	Class 3: uncertain		Class 3: uncertain	missense_variant	exonic	3:37048490-37048490	G							No effect	No effect
MLH1	NM_000249.3:c.394G>C	NP_000240.1:p.Asp132His	r.394g>c	p.Asp132His	Missense	RT-PCR of patient RNA	UMD MLH1	No			97	Proficient	30504929	0.868	1.65e-08			1.08e-07	Class 1: not pathogenic		Class 1: not pathogenic	missense_variant	exonic	3:37048495	C				-3.95989	-2.6436	-6.60349	No effect	Gain minimal
MLH1	NM_000249.3:c.438A>G	NP_000240.1:p.Gln146=	r.438a>g	p.=	Silent	RT-PCR of patient RNA	This study	No						0.1	0.1	1.93		0.021	Class 2: likely not pathogenic		Class 2: likely not pathogenic	synonymous_variant	exonic	3:37048539	G				3.18224	-8.75038	-5.56814	No effect	Gain minimal
MLH1	NM_000249.3:c.454-13A>G	-	r.454_545del	p.Glu153Phefs*8	Intronic	RT-PCR of patient RNA & minigene	UMD MLH1	Yes	Complete	3'SS-exon skip				0.26	41.46	1.5		0.956	Class 4: likely pathogenic	Class 5: pathogenic	Class 5: pathogenic	intron_variant	splice acceptor region-intronic	3:37050292	G	4.03993	2.35213	6.39207				Native loss high	No effect
MLH1	NM_000249.3:c.454-2A>G	-	r.454_545del	p.Glu153Phefs*8	Splice site	RT-PCR of patient RNA	16395668	Yes	Unknown	3'SS-exon skip									Class 4: likely pathogenic		Class 4: likely pathogenic	splice_acceptor_variant	splice acceptor	3:37050303	G	-1.56279	7.95486	6.39207	-1.37569	-6.39782	-7.77351	Native loss high	Gain minimal
MLH1	NM_000249.3:c.454-1G>A	-	r.454_545del	p.Glu153Phefs*8	Splice site	PTT & RT-PCR of patient RNA	7584997; 10200055; 15235038	Yes	Complete	3'SS-exon skip									Class 5: pathogenic		Class 5: pathogenic	splice_acceptor_variant	splice acceptor	3:37050304	A	-2.35831	8.75038	6.39207	3.6525	-7.95486	-4.30236	Native loss high	Gain minimal
MLH1	NM_000249.3:c.464T>G	NP_000240.1:p.Leu155Arg	r.464u>g	p.Leu155Arg	Missense	RT-PCR of patient RNA	16341550	No			17	Deficient	16083711	0.9	4.06	3.65		0.993	Class 5: pathogenic		Class 5: pathogenic	missense_variant	exonic	3:37050315	G				2.53484	0.285912	2.82075	No effect	No effect
MLH1	NM_000249.3:c.543C>G	NP_000240.1:p.Gly181=	r.454_545del	p.Glu153Phefs*8	Silent	RT-PCR of patient RNA & minigene	26247049	Yes	Complete	5'SS-exon skip									Class 4: likely pathogenic		Class 4: likely pathogenic	splice_region_variant,synonymous_variant	3bp near donor splice site-exon	3:37050394	G	6.61826	2.0633	8.68156				Native loss moderate	No effect
MLH1	NM_000249.3:c.543C>T	NP_000240.1:p.Gly181=	r.542_545del	p.Gly181Glyfs*20	Silent	RT-PCR of patient RNA	28334867	Yes	Complete	5'SS-denovo									Class 5: pathogenic		Class 5: pathogenic	splice_region_variant,synonymous_variant	3bp near donor splice site-exon	3:37050394	T	4.67305	4.00851	8.68156	7.02993	-7.75415	-0.724226	Native loss high	Gain minimal
MLH1	NM_000249.3:c.544A>G	NP_000240.1:p.Arg182Gly	r.454_545del	p.Glu153Phefs*8	Missense	PTT & RT-PCR of patient RNA	16395668; 10480359; 19459153; 22773173	Yes	Complete	5'SS-exon skip	93	Proficient	17510385						Class 5: pathogenic		Class 5: pathogenic	missense_variant,splice_region_variant	3bp near donor splice site-exon	3:37050395	G	4.21542	4.46614	8.68156				Native loss high	No effect
MLH1	NM_000249.3:c.545G>A	NP_000240.1:p.Arg182Lys	r.[454_545del, 542_545del]	p.[Glu153Phefs*8, Arg182Ilefs*19]	Missense	RT-PCR of patient RNA & minigene	26247049; Unpublished	Yes	Complete	5'SS-exon skip+cryptic									Class 5: pathogenic		Class 5: pathogenic	missense_variant,splice_region_variant	3bp near donor splice site-exon	3:37050396	A	0.239421	8.44214	8.68156	2.7173	-3.44153	-0.724226	Native loss high	Gain minimal
MLH1	NM_000249.3:c.545+1G>A	-	r.454_545del	p.Glu153Phefs*8	Splice site	RT-PCR of patient RNA	19669161	Yes	Unknown	5'SS-exon skip									Class 4: likely pathogenic		Class 4: likely pathogenic	splice_donor_variant	splice donor	3:37050397	A	0.499532	8.18203	8.68156				Native loss high	No effect
MLH1	NM_000249.3:c.545+3A>G	-	r.457_545del	p.Glu153Valfs*9	Intronic	PTT & RT-PCR of patient RNA	9218993; 15253764; 31332305	Yes	Complete	5'SS-cryptic									Class 5: pathogenic		Class 5: pathogenic	splice_region_variant,intron_variant	splice donor region-intronic	3:37050399	G	4.94958	3.73198	8.68156				Native loss high	No effect
MLH1	NM_000249.3:c.545+4_545+5del	-	r.454_545del	p.Glu153Phefs*8	Intronic	RT-PCR of patient RNA	26185136	Yes	Unknown	5'SS-exon skip										Class 3: uncertain	Class 3: uncertain	splice_region_variant,intron_variant	splice donor region-intronic			5.3	3.38	8.68				Native loss high	No effect
MLH1	NM_000249.3:c.545+71T>C	-	r.=	p.=	Intronic	Minigene	UMD MLH1	No												Class 2: likely not pathogenic	Class 2: likely not pathogenic	intron_variant	deep intron donor	3:37050467	C				3.16267	0.389656	3.55232	No effect	No effect
MLH1	NM_000249.3:c.546-2A>C	-	r.546_588del	p.Arg182Serfs*6	Splice site	RT-PCR of patient RNA	16830052	Yes	Unknown	3'SS-exon skip				0.96	4.06			0.99	Class 5: pathogenic		Class 5: pathogenic	splice_acceptor_variant	splice acceptor	3:37053309	C	5.60147	8.04232	13.6438	5.67149	-6.53224	-0.860746	Native loss high	Gain minimal
MLH1	NM_000249.3:c.546-2A>G	-	r.546_588del	p.Arg182Serfs*6	Splice site	RT-PCR of patient RNA	16451135	Yes	Unknown	3'SS-exon skip									Class 5: pathogenic		Class 5: pathogenic	splice_acceptor_variant	splice acceptor	3:37053309	G	5.68894	7.95486	13.6438				Native loss high	No effect
MLH1	NM_000249.3:c.546-1G>A	-	r.546_588del	p.Arg182Serfs*6	Splice site	RT-PCR of patient RNA	Unpublished	Yes	Unknown	3'SS-exon skip									Class 4: likely pathogenic		Class 4: likely pathogenic	splice_acceptor_variant	splice acceptor	3:37053310	A	4.89342	8.75038	13.6438	5.97341	-7.95486	-1.98145	Native loss high	Gain minimal
MLH1	NM_000249.3:c.554T>G	NP_000240.1:p.Val185Gly	r.554u>g	p.Val185Gly	Missense	PTT & RT-PCR of patient RNA	8808596	No			14.2	Deficient	30504929	0.313	16.48	95.55		0.999	Class 5: pathogenic		Class 5: pathogenic	missense_variant	exonic	3:37053319	G				1.88472	-2.74547	-0.860746	No effect	Gain minimal
MLH1	NM_000249.3:c.588+1G>T	-	r.546_588del	p.Arg182Serfs*6	Splice site	RT-PCR of patient RNA	22949379	Yes	Unknown	5'SS-exon skip				0.96	883.3	3.706		1	Class 5: pathogenic		Class 5: pathogenic	splice_donor_variant	splice donor	3:37053354	T	1.21764	8.50396	9.72159				Native loss high	No effect
MLH1	NM_000249.3:c.588+5G>A	-	r.[546_588del, 546_677del]	p.[Arg182Serfs*6, Tyr183_Arg226del]	Intronic	RT-PCR of patient RNA, minigene, & diploid-haploid conversion analysis	15713769; 18561205; 16341550	Yes	Complete	5'SS-exon skip									Class 5: pathogenic		Class 5: pathogenic	splice_region_variant,intron_variant	splice donor region-intronic	3:37053358	A	4.06381	5.65778	9.72159				Native loss high	No effect
MLH1	NM_000249.3:c.588+11G>C	-	r.=	p.=	Intronic	PTT, RT-PCR of patient RNA, & minigene	9718327;18561205	No											Class 1: not pathogenic		Class 1: not pathogenic	intron_variant	deep intron donor	3:37053364	C				-3.34822	-1.79202	-5.14024	No effect	Gain minimal
MLH1	NM_000249.3:c.589-13G>A	-	r.=	p.=	Intronic	Minigene	UMD MLH1	No												Class 2: likely not pathogenic	Class 2: likely not pathogenic	intron_variant	splice acceptor region-intronic	3:37053489	A	6.09312	1.25259	7.34571				Native loss high	No effect
MLH1	NM_000249.3:c.589-10T>A	-	r.588_589ins5892-8_589-1	p.Gln197Phefs*8	Intronic	RT-PCR of patient RNA	15926618	Yes	Unknown	3'SS-denovo									Class 3: uncertain		Class 3: uncertain	intron_variant	splice acceptor region-intronic	3:37053492	A	0.379913	6.96579	7.34571	6.99404	-8.36676	-1.37272	Native loss high	Gain minimal
MLH1	NM_000249.3:c.589-9_589-6del	-	r.589_677del	p.Gln197Argfs*8	Intronic	PTT & RT-PCR of patient RNA	15988825	Yes	Unknown	3'SS-exon skip				0.5		146.66		0.993	Class 3: uncertain	Class 5: pathogenic	Class 5: pathogenic	splice_region_variant,intron_variant	splice acceptor region-intronic	3:37053493-37053496	-	6.89162	0.458381	7.35	6.89162	-18.3016	-11.4099	Native loss minimal	Gain minimal
MLH1	NM_000249.3:c.589-7_589-4del	-	r.589_677del	p.Gln197Argfs*8	Intronic	RT-PCR of patient RNA	16736289	Yes	Unknown	3'SS-exon skip									Class 3: uncertain		Class 3: uncertain	splice_region_variant,intron_variant	splice acceptor region-intronic	3:37053495-37053498	-	5.91357	1.43643	7.35	5.91357	-17.3235	-11.4099	Native loss high	Gain minimal
MLH1	NM_000249.3:c.589-2A>C	-	r.589_677del	p.Gln197Argfs*8	Splice site	RT-PCR of patient RNA	This study	Yes	Unknown	3'SS-exon skip				0.96	2.5	1.08		0.985		Class 4: likely pathogenic	Class 4: likely pathogenic	splice_acceptor_variant	splice acceptor	3:37053500	C	-0.696617	8.04232	7.34571	2.25098	-4.13872	-1.88773	Native loss high	Gain minimal
MLH1	NM_000249.3:c.589-2A>G	-	r.589_592del	p.Gln197Glufs*4	Splice site	PTT, RT-PCR of patient RNA, & diploid-haploid conversion analysis	07557107; 15713769; 19267393; 22949379	Yes	Complete	3'SS-cryptic				0.96		25.11		0.998	Class 5: pathogenic		Class 5: pathogenic	splice_acceptor_variant	splice acceptor	3:37053500	G	-0.609154	7.95486	7.34571	1.65781	-8.75038	-7.09257	Native loss high	Gain minimal
MLH1	NM_000249.3:c.637G>A	NP_000240.1:p.Val213Met	r.637g>a	p.Val213Met	Missense	Diploid-haploid conversion analysis & minigene	15713769; 18561205	No			76.3	Proficient	30504929	0.1	0.1	0.05		0.000575	Class 1: not pathogenic		Class 1: not pathogenic	missense_variant	exonic	3:37053550	A				-3.72692	1.185	-2.54192	No effect	No effect
MLH1	NM_000249.3:c.644A>G	NP_000240.1:p.Asn215Ser	r.644a>g	p.Asn215Ser	Missense	Minigene	18561205	No											Class 3: uncertain		Class 3: uncertain	missense_variant	exonic	3:37053557	G				2.05088	-8.75038	-6.6995	No effect	Gain minimal
MLH1	NM_000249.3:c.647T>G	NP_000240.1:p.Ile216Ser	r.647u>g	p.Ile216Ser	Missense	Minigene	18561205	No											Class 3: uncertain		Class 3: uncertain	missense_variant	exonic	3:37053560	G				-1.03593	-8.59838	-9.63431	No effect	Gain minimal
MLH1	NM_000249.3:c.649C>T	NP_000240.1:p.Arg217Cys	r.649c>u	p.Arg217Cys	Missense	RT-PCR of patient RNA	11920458; 16425354	No			85.4	Proficient	Unpublished	0.578	1.84		0.01	0.017	Class 3: uncertain	Class 2: likely not pathogenic	Class 2: likely not pathogenic	missense_variant	exonic	3:37053562	T				-1.29568	0.543816	-0.751861	No effect	No effect
MLH1	NM_000249.3:c.655A>G	NP_000240.1:p.Ile219Val	r.655a>g	p.Ile219Val	Missense	RT-PCR of patient RNA	31332305	No			69.8	Proficient	Unpublished						Class 1: not pathogenic		Class 1: not pathogenic	missense_variant	exonic	3:37053568-37053568	G							No effect	No effect
MLH1	NM_000249.3:c.667G>A	NP_000240.1:p.Ala223Thr	r.589_677del	p.Gln197Argfs*8	Missense	RT-PCR of patient RNA	UMD MLH1	Yes	Unknown	exon skip										Class 3: uncertain	Class 3: uncertain	missense_variant	exonic	3:37053580	A				-0.858199	-0.12752	-0.985719	No effect	Gain minimal
MLH1	NM_000249.3:c.677G>A	NP_000240.1:p.Arg226Gln	r.589_677del	p.Gln197Argfs*8	Missense	PTT, RT-PCR of patient RNA, & minigene	9777949; 15300854; 18561205; 16341550	Yes	Complete	5'SS-exon skip									Class 5: pathogenic		Class 5: pathogenic	missense_variant,splice_region_variant	3bp near donor splice site-exon	3:37053590	A	5.00098	4.21599	9.21697				Native loss high	No effect
MLH1	NM_000249.3:c.677G>T	NP_000240.1:p.Arg226Leu	r.589_677del	p.Gln197Argfs*8	Missense	RT-PCR of patient RNA	16451135	Yes	Unknown	5'SS-exon skip	49	Moderate	17510385	0.863		1.4		0.898	Class 4: likely pathogenic		Class 4: likely pathogenic	missense_variant,splice_region_variant	3bp near donor splice site-exon	3:37053590	T	3.86491	5.35206	9.21697				Native loss high	No effect
MLH1	NM_000249.3:c.677+3A>C	-	r.589_677del	p.Gln197Argfs*8	Intronic	RT-PCR of patient RNA	15365996	Yes	Unknown	5'SS-exon skip									Class 3: uncertain		Class 3: uncertain	splice_region_variant,intron_variant	splice donor region-intronic	3:37053593	C	3.43219	5.78478	9.21697				Native loss high	No effect
MLH1	NM_000249.3:c.677+3A>G	-	r.589_677del	p.Gln197Argfs*8	Intronic	PTT, RT-PCR of patient RNA, minigene, & diploid-haploid conversion analysis	10882759; 12655562; 15713769; 19669161; 19685281	Yes	Complete	5'SS-exon skip									Class 5: pathogenic		Class 5: pathogenic	splice_region_variant,intron_variant	splice donor region-intronic	3:37053593	G	5.9284	3.28858	9.21697				Native loss high	No effect
MLH1	NM_000249.3:c.678-4A>G	-	r.677_678ins678-3_678-1	p.?	Intronic	RT-PCR of patient RNA & minigene	UMD MLH1	Yes	Unknown	3'SS-denovo									Class 3: uncertain		Class 3: uncertain	splice_region_variant,intron_variant	splice acceptor region-intronic	3:37055919	G	1.96307	2.82125	4.78432	3.90473	-8.75038	-4.84565	Native loss high	Gain minimal
MLH1	NM_000249.3:c.678-3_678-2del	-	r.678_884del	p.Glu227_Ser295del	Splice site	PTT & RT-PCR of patient RNA	9718327; 8574961	Yes	Unknown	3'SS-exon skip				0.96	4.06	1.94		0.995	Class 5: pathogenic		Class 5: pathogenic	splice_acceptor_variant,intron_variant	splice acceptor	3:37055920-37055921	-	2.44	2.34	4.78	2.44126	-8.59838	-6.15712	Native loss high	Gain minimal
MLH1	NM_000249.3:c.678-1G>C	-	r.678_679del	p.Glu227Thrfs*7	Splice site	RT-PCR of patient RNA	22949379	Yes	Unknown	3'SS-cryptic				0.96		57.65		0.999	Class 5: pathogenic		Class 5: pathogenic	splice_acceptor_variant	splice acceptor	3:37055922	C	-3.28017	8.06449	4.78432	5.92924	-12.1228	-6.19355	Native loss high	Gain minimal
MLH1	NM_000249.3:c.678-1G>T	-	r.678_790del	p.Glu227Serfs*42	Splice site	RT-PCR of patient RNA	10471527	Yes	Unknown	3'SS-exon skip									Class 4: likely pathogenic		Class 4: likely pathogenic	splice_acceptor_variant	splice acceptor	3:37055922	T	-3.81406	8.59838	4.78432	5.81616	-12.0097	-6.19355	Native loss high	Gain minimal
MLH1	NM_000249.3:c.702G>A	NP_000240.1:p.Glu234=	r.=	p.=	Silent	RT-PCR of patient RNA	22949379; UMD MLH1	No						0.1		0.95		0.095	Class 2: likely not pathogenic		Class 2: likely not pathogenic	synonymous_variant	exonic	3:37055947	A				0.193653	-3.86847	-3.67482	No effect	Gain minimal
MLH1	NM_000249.3:c.731G>A	NP_000240.1:p.Gly244Asp	r.731g>a	p.Gly244Asp	Missense	PTT, RT-PCR of patient RNA, minigene, & diploid-haploid conversion analysis	9218993; 15713769; 16995940	No			21.8	Deficient	30504929	0.9		615.35		1	Class 5: pathogenic		Class 5: pathogenic	missense_variant	exonic	3:37055976	A				-3.99413	-0.338705	-4.33284	No effect	Gain minimal
MLH1	NM_000249.3:c.731G>T	NP_000240.1:p.Gly244Val	r.731g>u	p.Gly244Val	Missense	Minigene	UMD MLH1	No			24	Moderate	17510385						Class 3: uncertain		Class 3: uncertain	missense_variant	exonic	3:37055976	T				-2.31185	-2.49738	-4.80923	No effect	Gain minimal
MLH1	NM_000249.3:c.739T>C	NP_000240.1:p.Ser247Pro	r.739u>c	p.Ser247Pro	Missense	RT-PCR of patient RNA	16395668	No			26	Moderate	30504929	0.894	4.06	3.09		0.991	Class 5: pathogenic		Class 5: pathogenic	missense_variant	exonic	3:37055984	C				0.771827	-0.813235	-0.0414081	No effect	Gain minimal
MLH1	NM_000249.3:c.776T>C	NP_000240.1:p.Leu259Ser	r.776u>c	p.Leu259Ser	Missense	RT-PCR of patient RNA	UMD MLH1	No												Class 3: uncertain	Class 3: uncertain	missense_variant	exonic	3:37056021	C				0.470676	0.294551	0.765227	No effect	No effect
MLH1	NM_000249.3:c.778C>T	NP_000240.1:p.Leu260Phe	r.778c>u	p.Leu260Phe	Missense	RT-PCR of patient RNA & minigene	18561205	No											Class 3: uncertain		Class 3: uncertain	missense_variant	exonic	3:37056023	T				0.697069	0.0681583	0.765227	No effect	No effect
MLH1	NM_000249.3:c.779T>G	NP_000240.1:p.Leu260Arg	r.779u>g	p.Leu260Arg	Missense	PTT, RT-PCR of patient RNA, & minigene	10882759; 27629256	No			1	Deficient	27629256	0.9	66.92			0.998	Class 5: pathogenic		Class 5: pathogenic	missense_variant	exonic	3:37056024	G				-0.0446758	0.809903	0.765227	No effect	No effect
MLH1	NM_000249.3:c.785_787del	NP_000240.1:p.Ile262del	r.785_787del	p.Ile262del	Inframe	RT-PCR of patient RNA & minigene	UMD MLH1	No						0.875	4.06	3.91		0.991	Class 5: pathogenic		Class 5: pathogenic	inframe_deletion	exonic	3:37056030-37056032	-				1.21055	-11.8353	-10.6248	No effect	Gain minimal
MLH1	NM_000249.3:c.790C>T	NP_000240.1:p.His264Tyr	r.790c>u	p.His264Tyr	Missense	PTT & RT-PCR of patient RNA	10413423	No											Class 3: uncertain		Class 3: uncertain	missense_variant,splice_region_variant	3bp near donor splice site-exon	3:37056035	T	8.59132	1.83413	10.4254				Native loss minimal	No effect
MLH1	NM_000249.3:c.790+1G>A	-	r.678_884del	p.Glu227_Ser295del	Splice site	RT-PCR of patient RNA	16395668	Yes	Complete	5'SS-exon skip									Class 5: pathogenic		Class 5: pathogenic	splice_donor_variant	splice donor	3:37056036	A	2.24342	8.18203	10.4254				Native loss high	No effect
MLH1	NM_000249.3:c.790+1G>C	-	r.678_884del	p.Glu227_Ser295del	Splice site	PTT & RT-PCR of patient RNA	9833759	Yes	Unknown	5'SS-exon skip									Class 4: likely pathogenic		Class 4: likely pathogenic	splice_donor_variant	splice donor	3:37056036	C	2.15281	8.27263	10.4254				Native loss high	No effect
MLH1	NM_000249.3:c.790+2T>A	-	r.678_790del	p.Glu227Serfs*42	Splice site	RT-PCR of patient RNA	This study	Yes	Unknown	5'SS-exon skip				0.96	6.52			0.994	Class 5: pathogenic		Class 5: pathogenic	splice_donor_variant	splice donor	3:37056037	A	2.24203	8.18342	10.4254				Native loss high	No effect
MLH1	NM_000249.3:c.790+2T>C	-	r.678_884del	p.Glu227_Ser295del	Splice site	Diploid-haploid conversion analysis	15713769	Yes	Complete	5'SS-exon skip									Class 5: pathogenic		Class 5: pathogenic	splice_donor_variant	splice donor	3:37056037	C	2.67129	7.75415	10.4254				Native loss high	No effect
MLH1	NM_000249.3:c.790+2dup	-	r.678_884del	p.Glu227_Ser295del	Intronic	PTT & RT-PCR of patient RNA	8574961; 19267393; 22949379	Yes	Complete	5'SS-exon skip				0.26	6.96	312.8		0.999	Class 5: pathogenic		Class 5: pathogenic	splice_region_variant,intron_variant	splice donor region-intronic	3:37056037-37056038	T	-20	30.4254	10.4254	2.40771	-16.0103	-13.6026	Native loss high	Gain minimal
MLH1	NM_000249.3:c.790+3A>T	-	r.678_790del	p.Glu227Serfs*42	Intronic	RT-PCR of patient RNA & minigene	UMD MLH1	Yes	Complete	5'SS-exon skip									Class 3: uncertain	Class 5: pathogenic	Class 5: pathogenic	splice_region_variant,intron_variant	splice donor region-intronic	3:37056038	T	-0.888394	11.3138	10.4254				Native loss high	No effect
MLH1	NM_000249.3:c.790+4A>G	-	r.[678_790del, 678_884del]	p.[Glu227_Ser295del, Glu227Serfs*42]	Intronic	RT-PCR of patient RNA	16341550	Yes	Unknown	5'SS-exon skip				0.5	6.52	22.25		0.993	Class 3: uncertain	Class 5: pathogenic	Class 5: pathogenic	splice_region_variant,intron_variant	splice donor region-intronic	3:37056039	G	6.04887	4.37657	10.4254				Native loss high	No effect
MLH1	NM_000249.3:c.790+5G>C	-	r.678_790del	p.Glu227Serfs*42	Intronic	RT-PCR of patient RNA & minigene	UMD MLH1	Yes	Complete	5'SS-exon skip										Class 5: pathogenic	Class 5: pathogenic	splice_region_variant,intron_variant	splice donor region-intronic	3:37056040	C	4.12229	6.30315	10.4254				Native loss high	No effect
MLH1	NM_000249.3:c.790+5G>T	-	r.678_790del	p.Glu227Serfs*42	Intronic	RT-PCR of patient RNA & minigene	18561205	Yes	Complete	5'SS-exon skip									Class 5: pathogenic		Class 5: pathogenic	splice_region_variant,intron_variant	splice donor region-intronic	3:37056040	T	2.41736	8.00809	10.4254				Native loss high	No effect
MLH1	NM_000249.3:c.790+10A>G	-	r.=	p.=	Intronic	RT-PCR of patient RNA & minigene	18561205; 22949379	No						0.26	0.0004			0.0001	Class 1: not pathogenic		Class 1: not pathogenic	intron_variant	deep intron donor	3:37056045	G				2.06315	-2.19142	-0.128276	No effect	Gain minimal
MLH1	NM_000249.3:c.790+59T>A	-	r.=	p.=	Intronic	Minigene	UMD MLH1	No												Class 2: likely not pathogenic	Class 2: likely not pathogenic	intron_variant	deep intron donor	3:37056094	A				-5.99079	-3.47967	-9.47047	No effect	Gain minimal
MLH1	NM_000249.3:c.791-23del	-	r.=	p.=	Intronic	RT-PCR of patient RNA	16395668	No											Class 2: likely not pathogenic		Class 2: likely not pathogenic	intron_variant	deep intron acceptor	3:37058974	-				1.12384	-6.63213	-5.50829	No effect	Gain minimal
MLH1	NM_000249.3:c.791-7T>A	-	r.791_884del	p.His264Leufs*2	Intronic	RT-PCR of patient RNA	22736432	Yes	Unknown	3'SS-exon skip				0.26	1.84	2.92		0.654	Class 4: likely pathogenic		Class 4: likely pathogenic	splice_region_variant,intron_variant	splice acceptor region-intronic	3:37058990	A	4.87741	4.54255	9.41996	8.10544	-8.36676	-0.26132	Native loss high	Gain minimal
MLH1	NM_000249.3:c.791-5T>G	-	r.791_884del	p.His264Leufs*2	Intronic	RT-PCR of patient RNA & minigene	18561205; 16395668	Yes	Complete	3'SS-exon skip									Class 5: pathogenic		Class 5: pathogenic	splice_region_variant,intron_variant	splice acceptor region-intronic	3:37058992	G	6.3496	3.07035	9.41996				Native loss moderate	No effect
MLH1	NM_000249.3:c.791-3T>G	-	r.791_884del	p.His264Leufs*2	Intronic	Minigene	UMD MLH1	Yes	Unknown	3'SS-exon skip										Class 3: uncertain	Class 3: uncertain	splice_region_variant,intron_variant	splice acceptor region-intronic	3:37058994	G	-0.36075	9.78071	9.41996	1.87622	0.359662	2.23588	Native loss high	No effect
MLH1	NM_000249.3:c.791-1G>C	-	r.791_884del	p.His264Leufs*2	Splice site	RT-PCR of patient RNA & minigene	22949379; 26247049	Yes	Unknown	3'SS-exon skip				0.96	4.06	122.2		1	Class 5: pathogenic		Class 5: pathogenic	splice_acceptor_variant	splice acceptor	3:37058996	C	1.35547	8.06449	9.41996	5.88792	-3.65204	2.23588	Native loss high	Gain minimal
MLH1	NM_000249.3:c.791A>G	NP_000240.1:p.His264Arg	r.791a>g	p.His264Arg	Missense	Minigene	26761715	No			86	Proficient	17510385						Class 3: uncertain		Class 3: uncertain	missense_variant,splice_region_variant	3bp near acceptor splice site-exon	3:37017506-37017506	G	10.769	-1.34904	9.41996				Native loss minimal	No effect
MLH1	NM_000249.3:c.793C>A	NP_000240.1:p.Arg265Ser	r.791_884del	p.His264Leufs*2	Missense	RT-PCR of patient RNA & minigene	26247049; 26761715	Yes	Complete	exon skip	20.9	Deficient	20020535	0.884	1.36	3.6	22.96	0.999	Class 5: pathogenic		Class 5: pathogenic	missense_variant,splice_region_variant	3bp near acceptor splice site-exon	3:37058999	A	8.87833	0.541627	9.41996				Native loss minimal	No effect
MLH1	NM_000249.3:c.793C>T	NP_000240.1:p.Arg265Cys	r.791_884del	p.His264Leufs*2	Missense	RT-PCR of patient RNA, minigene, & diploid-haploid conversion analysis	12386821; 15713769; 16995940; 18561205; 26247049; 26761715; 31332305; this study	Yes	Complete	exon skip	21.3	Deficient	This Study	0.9		7.67	21.83	0.999	Class 5: pathogenic		Class 5: pathogenic	missense_variant,splice_region_variant	3bp near acceptor splice site-exon	3:37058999	T	9.267	0.15296	9.41996				Native loss minimal	No effect
MLH1	NM_000249.3:c.794G>A	NP_000240.1:p.Arg265His	r.[791_884del, 794g>a]	p.[His264Leufs*2, Arg265His]	Missense	RT-PCR of patient RNA & minigene	18561205; 26761715	Yes	Incomplete	exon skip	92	Proficient	23403630						Class 3: uncertain		Class 3: uncertain	missense_variant	exonic	3:37059000	A				0.281868	1.95401	2.23588	No effect	No effect
MLH1	NM_000249.3:c.799_800delinsAG	NP_000240.1:p.Val267Arg	r.799_800delguinsag	p.Val267Arg	Missense	RT-PCR of patient RNA	31332305	No												Class 3: uncertain	Class 3: uncertain	missense_variant	exonic	3:37059005-37059006	AG				-4.04	6.28	2.24	No effect	No effect
MLH1	NM_000249.3:c.803A>G	NP_000240.1:p.Glu268Gly	r.803a>g	p.Glu268Gly	Missense	Minigene	26761715	No			67	Moderate	30504929	0.709	0.001	0.09		0.000224	Class 1: not pathogenic		Class 1: not pathogenic	missense_variant	exonic	3:37017518-37017518	G				3.3	-1.06	2.24	No effect	Gain minimal
MLH1	NM_000249.3:c.806C>G	NP_000240.1:p.Ser269Ter	r.806c>g	p.Ser269*	Nonsense	Minigene	26761715	No											Class 5: pathogenic		Class 5: pathogenic	stop_gained	exonic	3:37017521-37017521	G							No effect	No effect
MLH1	NM_000249.3:c.814T>G	NP_000240.1:p.Leu272Val	r.814u>g	p.Leu272Val	Missense	Minigene	26761715	No			113	Proficient	17510385						Class 3: uncertain		Class 3: uncertain	missense_variant	exonic	3:37017529-37017529	G				3.71	-8.49	-4.78	No effect	Gain minimal
MLH1	NM_000249.3:c.815T>C	NP_000240.1:p.Leu272Ser	r.815u>c	p.Leu272Ser	Missense	Minigene	26761715	No												Class 3: uncertain	Class 3: uncertain	missense_variant	exonic	3:37017530-37017530	C							No effect	No effect
MLH1	NM_000249.3:c.840T>A	NP_000240.1:p.Tyr280Ter	r.[791_884del, 837_884del, 840u>a]	p.[His264Leufs*2, Tyr280_Ser295del, Tyr280*]	Nonsense	Minigene	26761715	Yes	Incomplete	5'SS-cryptic+exon skip									Class 5: pathogenic		Class 5: pathogenic	stop_gained	exonic	3:37017555-37017555	A				5.32	-3.11	2.21	No effect	Gain minimal
MLH1	NM_000249.3:c.842C>T	NP_000240.1:p.Ala281Val	r.791_884del	p.His264Leufs*2	Missense	RT-PCR of patient RNA & minigene	16995940; 18561205; 26761715; unpublished cDNA assay	Yes	Complete	exon skip	100	Proficient	17510385						Class 5: pathogenic		Class 5: pathogenic	missense_variant	exonic	3:37017557-37017557	T				4.80082	-2.59185	2.20897	No effect	Gain minimal
MLH1	NM_000249.3:c.845C>G	NP_000240.1:p.Ala282Gly	r.[791_884del, 845c>g]	p.[His264Leufs*2, Ala282Gly]	Missense	Minigene	26761715	Yes	Incomplete	exon skip				0.1	0.1			0.011	Class 2: likely not pathogenic		Class 2: likely not pathogenic	missense_variant	exonic	3:37017560-37017560	G							No effect	No effect
MLH1	NM_000249.3:c.851T>A	NP_000240.1:p.Leu284Ter	r.[791_884del, 851u>a]	p.[His264Leufs*2, Leu284*]	Nonsense	Minigene	26761715	Yes	Incomplete	exon skip									Class 5: pathogenic		Class 5: pathogenic	stop_gained	exonic	3:37017566-37017566	A							No effect	No effect
MLH1	NM_000249.3:c.855C>T	NP_000240.1:p.Pro285=	r.855c>u	p.=	Silent	Minigene	26761715	No												Class 2: likely not pathogenic	Class 2: likely not pathogenic	synonymous_variant	exonic	3:37017570-37017570	T							No effect	No effect
MLH1	NM_000249.3:c.856A>C	NP_000240.1:p.Lys286Gln	r.[791_884del, 856a>c]	p.[His264Leufs*2, Lys286Gln]	Missense	Minigene	26761715	Yes	Incomplete	exon skip	99	Proficient	17510385						Class 3: uncertain		Class 3: uncertain	missense_variant	exonic	3:37017571-37017571	C							No effect	No effect
MLH1	NM_000249.3:c.861C>T	NP_000240.1:p.Asn287=	r.861c>u	p.=	Silent	Minigene	26761715	No											Class 3: uncertain	Class 2: likely not pathogenic	Class 2: likely not pathogenic	synonymous_variant	exonic	3:37017576-37017576	T							No effect	No effect
MLH1	NM_000249.3:c.875T>C	NP_000240.1:p.Leu292Pro	r.875u>c	p.Leu292Pro	Missense	RT-PCR of patient RNA & minigene	16341550; 26761715	No											Class 3: uncertain		Class 3: uncertain	missense_variant	exonic	3:37017590-37017590	C				7.49685	0.77191	8.26876	No effect	No effect
MLH1	NM_000249.3:c.882C>G	NP_000240.1:p.Leu294=	r.[791_884del, 882c>g]	p.[His264Leufs*2, =]	Silent	Minigene	26761715	Yes	Incomplete	exon skip									Class 3: uncertain		Class 3: uncertain	splice_region_variant,synonymous_variant	3bp near donor splice site-exon	3:37017597	G	8.73433	0.694312	9.42864				Native loss minimal	No effect
MLH1	NM_000249.3:c.882C>T	NP_000240.1:p.Leu294=	r.791_884del	p.His264Leufs*2	Silent	RT-PCR of patient RNA & minigene	16736289; 18561205; 16395668; 26247049; 26761715	Yes	Complete	5'SS-exon skip									Class 5: pathogenic		Class 5: pathogenic	splice_region_variant,synonymous_variant	3bp near donor splice site-exon	3:37017597	T	7.57219	1.85645	9.42864				Native loss moderate	No effect
MLH1	NM_000249.3:c.883A>C	NP_000240.1:p.Ser295Arg	r.791_884del	p.His264Leufs*2	Missense	RT-PCR of patient RNA & minigene	16451135; 16830052; 26761715	Yes	Complete	5'SS-exon skip									Class 5: pathogenic		Class 5: pathogenic	missense_variant,splice_region_variant	3bp near donor splice site-exon	3:37059089	C	6.21459	3.21405	9.42864				Native loss moderate	No effect
MLH1	NM_000249.3:c.883A>G	NP_000240.1:p.Ser295Gly	r.678_884del	p.Glu227_Ser295del	Missense	RT-PCR of patient RNA, minigene, & diploid-haploid conversion analysis	15713769; 15849752; 26247049; 26761715	Yes	Complete	5'SS-exon skip	95	Proficient	17510385						Class 5: pathogenic		Class 5: pathogenic	missense_variant,splice_region_variant	3bp near donor splice site-exon	3:37059089	G	6.85734	2.5713	9.42864				Native loss moderate	No effect
MLH1	NM_000249.3:c.884G>A	NP_000240.1:p.Ser295Asn	r.791_884del	p.His264Leufs*2	Missense	RT-PCR of patient RNA & minigene	22949379; 26761715	Yes	Complete	5'SS-exon skip				0.723	11.78	2.43		0.987	Class 5: pathogenic		Class 5: pathogenic	missense_variant,splice_region_variant	3bp near donor splice site-exon	3:37059090	A	2.09117	7.33747	9.42864				Native loss high	No effect
MLH1	NM_000249.3:c.884G>C	NP_000240.1:p.Ser295Thr	r.791_884del	p.His264Leufs*2	Missense	Minigene	26761715	Yes	Unknown	5'SS-exon skip									Class 3: uncertain		Class 3: uncertain	missense_variant,splice_region_variant	3bp near donor splice site-exon	3:37059090	C	2.29837	7.13027	9.42864				Native loss high	No effect
MLH1	NM_000249.3:c.884_884+3del	-	r.791_884del	p.His264Leufs*2	Splice site	RT-PCR of patient RNA	16451135	Yes	Unknown	5'SS-exon skip									Class 5: pathogenic		Class 5: pathogenic	splice_donor_variant,coding_sequence_variant,intron_variant	splice donor	3:37059090-37059093	-	-21.73	31.1586	9.42864	-2.23973	-6.11103	-8.35076	Native loss high	Gain minimal
MLH1	NM_000249.3:c.884+3A>G	-	r.[791_884del, 791_1038del]	p.[His264Leufs*2, Arg265Phefs*14]	Intronic	Quantitative RNAseq of patient RNA	31642931	Yes	Complete	5'SS-exon skip									Class 3: uncertain	Class 5: pathogenic	Class 5: pathogenic	splice_region_variant,intron_variant	splice donor region-intronic	3:37059093	G	5.99	3.44	9.43	8.4	-0.13	8.27	Native loss high	Gain minimal
MLH1	NM_000249.3:c.884+4A>G	-	r.791_884del	p.His264Leufs*2	Intronic	RT-PCR of patient RNA & minigene	17653898; 18561205; 21034533	Yes	Complete	5'SS-exon skip									Class 5: pathogenic		Class 5: pathogenic	splice_region_variant,intron_variant	splice donor region-intronic	3:37059094	G	6.12739	3.30125	9.42864				Native loss high	No effect
MLH1	NM_000249.3:c.884+39G>A	-	r.=	p.=	Intronic	Minigene	UMD MLH1	No											Class 3: uncertain	Class 2: likely not pathogenic	Class 2: likely not pathogenic	intron_variant	deep intron donor	3:37059129	A				0.233203	-0.23171	0.00149233	No effect	Gain minimal
MLH1	NM_000249.3:c.885-24T>A	-	r.=	p.=	Intronic	RT-PCR of patient RNA & minigene	18561205	No											Class 2: likely not pathogenic		Class 2: likely not pathogenic	intron_variant	deep intron acceptor	3:37061777	A				8.48854	0.340611	8.82915	No effect	No effect
MLH1	NM_000249.3:c.885-16_885-15del	-	r.=	p.=	Intronic	RT-PCR of patient RNA & minigene	UMD MLH1	No											Class 2: likely not pathogenic		Class 2: likely not pathogenic	intron_variant	splice acceptor region-intronic	3:37061785-37061786	-	10.16	0.300423	10.4604	10.1584	-22.7306	-12.5722	Native loss minimal	Gain high
MLH1	NM_000249.3:c.885-5G>T	-	r.=	p.=	Intronic	RT-PCR of patient RNA & minigene	18561205	No											Class 2: likely not pathogenic		Class 2: likely not pathogenic	splice_region_variant,intron_variant	splice acceptor region-intronic	3:37061796	T	10.7281	-0.267637	10.4604				Native loss minimal	No effect
MLH1	NM_000249.3:c.911A>T	NP_000240.1:p.Asp304Val	r.911a>u	p.Asp304Val	Missense	PTT & RT-PCR of patient RNA	10882759	No			17.7	Deficient	30504929	0.891	4.06	6.15		0.995	Class 4: likely pathogenic	Class 5: pathogenic	Class 5: pathogenic	missense_variant	exonic	3:37061827	T				-2.56444	-0.974871	-3.53931	No effect	Gain minimal
MLH1	NM_000249.3:c.923A>C	NP_000240.1:p.His308Pro	r.[791_1038del; 923a>c]	p.His308Pro	Missense	RT-PCR of patient RNA	This study	Yes	Incomplete	exon skip	12.1	Deficient	This Study	0.9	1.36	25.2	69.27	1	Class 4: likely pathogenic		Class 4: likely pathogenic	missense_variant	exonic	3:37061839	C				3.0502	-1.95048	1.09972	No effect	Gain minimal
MLH1	NM_000249.3:c.954C>T	NP_000240.1:p.His318=	r.954c>u	p.=	Silent	Minigene	UMD MLH1	No												Class 2: likely not pathogenic	Class 2: likely not pathogenic	synonymous_variant	exonic	3:37061870	T				-3.0848	0.533888	-2.55091	No effect	No effect
MLH1	NM_000249.3:c.960G>C	NP_000240.1:p.Glu320Asp	r.906g>c	p.Glu320Asp	Missense	Minigene	18561205	No											Class 3: uncertain		Class 3: uncertain	missense_variant	exonic	3:37061876	C				-2.52051	3.04041	0.519893	No effect	No effect
MLH1	NM_000249.3:c.974G>A	NP_000240.1:p.Arg325Gln	r.974g>a	p.Arg325Gln	Missense	RT-PCR of patient RNA	22736432	No			100	Proficient	22736432	0.1	0.0184	0.84		0.002	Class 2: likely not pathogenic		Class 2: likely not pathogenic	missense_variant	exonic	3:37061890	A				4.94958	-5.13938	-0.189799	No effect	Gain minimal
MLH1	NM_000249.3:c.976_984del	NP_000240.1:p.Val326_Gln328del	r.976_984del	p.Val326_Gln328del	Inframe	Minigene	UMD MLH1	No												Class 3: uncertain	Class 3: uncertain	inframe_deletion	exonic	3:37061892-37061900	-				-2.86144	-16.2632	-19.1247	No effect	Gain minimal
MLH1	NM_000249.3:c.977T>C	NP_000240.1:p.Val326Ala	r.977u>c	p.Val326Ala	Missense	RT-PCR of patient RNA & minigene	08574961; 10732761; 18561205; 31332305	No			83	Proficient	30504929	0.211	0.0001	0.81		2.15e-05	Class 1: not pathogenic		Class 1: not pathogenic	missense_variant	exonic	3:37061893	C				-6.12431	-3.46476	-9.58907	No effect	Gain minimal
MLH1	NM_000249.3:c.986A>C	NP_000240.1:p.His329Pro	r.[678_1038del, 791_1038del]	p.[Glu227Leufs*20, Arg265Phefs*14]	Missense	RT-PCR of patient RNA	21404117; 31332305	Yes	Complete	exon skip	71	Proficient	16083711						Class 5: pathogenic		Class 5: pathogenic	missense_variant	exonic	3:37061902	C				-6.19745	-0.338942	-6.53639	No effect	Gain minimal
MLH1	NM_000249.3:c.988_990del	NP_000240.1:p.Ile330del	r.[885_1038del, 988_990del]	p.[Ser295Argfs*21, Ile330del]	Inframe	Minigene	18561205	Yes	Incomplete	exon skip	24	Moderate	16083711	0.5	26.47	16.85		0.998	Class 4: likely pathogenic		Class 4: likely pathogenic	inframe_deletion	exonic	3:37061904-37061906	-				-2.56062	-23.4177	-25.9783	No effect	Gain minimal
MLH1	NM_000249.3:c.994_1004delinsCTCCA	NP_000240.1:p.Ser332_Leu335delinsLeuGln	r.885_1038del	p.Ser295Argfs*21	Inframe	Minigene	UMD MLH1	Yes	Unknown	exon skip										Class 3: uncertain	Class 3: uncertain	protein_altering_variant	exonic	3:37061910-37061920	CTCCA				6.0454	-20.8179	-14.7725	No effect	Gain minimal
MLH1	NM_000249.3:c.1003C>T	NP_000240.1:p.Leu335=	r.1003c>u	p.=	Silent	Minigene	18561205	No											Class 2: likely not pathogenic		Class 2: likely not pathogenic	synonymous_variant	exonic	3:37061919	T				7.16063	0.457101	7.61774	No effect	No effect
MLH1	NM_000249.3:c.1011dup	NP_000240.1:p.Asn338GlnfsTer24	r.1011dup	p.Asn338Glnfs*24	Frameshift	PTT & RT-PCR of patient RNA	9833759; 19459153	No											Class 5: pathogenic		Class 5: pathogenic	frameshift_variant	exonic	3:37061927-37061928	C				8.22701	-13.4774	-5.25034	No effect	Gain moderate
MLH1	NM_000249.3:c.1013A>G	NP_000240.1:p.Asn338Ser	r.1013a>g	p.Asn338Ser	Missense	RT-PCR of patient RNA & minigene	18561205; 31332305	No											Class 3: uncertain		Class 3: uncertain	missense_variant	exonic	3:37061929	G				2.56397	5.05376	7.61774	No effect	No effect
MLH1	NM_000249.3:c.1020C>G	NP_000240.1:p.Ser340=	r.1020c>g	p.=	Silent	Minigene	UMD MLH1	No												Class 2: likely not pathogenic	Class 2: likely not pathogenic	synonymous_variant	exonic	3:37061936	G				3.10246	-0.0346874	3.06778	No effect	Gain minimal
MLH1	NM_000249.3:c.1037A>G	NP_000240.1:p.Gln346Arg	r.885_1038del	p.Ser295Argfs*21	Missense	RT-PCR of patient RNA & minigene	18561205; UMD MLH1	Yes	Complete	5'SS-exon skip									Class 5: pathogenic		Class 5: pathogenic	missense_variant,splice_region_variant	3bp near donor splice site-exon	3:37061953	G	4.00671	3.19292	7.19963				Native loss high	No effect
MLH1	NM_000249.3:c.1038G>A	NP_000240.1:p.Gln346=	r.1038_1039ins1038+1_1038+59	p.Thr347Valfs*14	Silent	RT-PCR of patient RNA & diploid-haploid conversion analysis	12183410; 15555211	Yes	Complete	5'SS-cryptic									Class 5: pathogenic		Class 5: pathogenic	splice_region_variant,synonymous_variant	3bp near donor splice site-exon	3:37061954	A	-1.63928	8.83892	7.19963				Native loss high	No effect
MLH1	NM_000249.3:c.1038G>C	NP_000240.1:p.Gln346His	r.[791_1038del, 1038_1039ins1038+1_1038+59]	p.[Arg265Phefs*14, Thr347Valfs*14]	Missense	RT-PCR of patient RNA	16341550	Yes	Complete	5'SS-exon skip+cryptic									Class 5: pathogenic		Class 5: pathogenic	missense_variant,splice_region_variant	3bp near donor splice site-exon	3:37061954	C	0.717411	6.48222	7.19963				Native loss high	No effect
MLH1	NM_000249.3:c.1038G>T	NP_000240.1:p.Gln346His	r.[885_1038del, 1038_1039ins1038+1_1038+59]	p.[Ser295Argfs*21, Thr347Valfs*14]	Missense	RT-PCR of patient RNA & minigene	18561205	Yes	Complete	5'SS-exon skip+cryptic									Class 5: pathogenic		Class 5: pathogenic	missense_variant,splice_region_variant	3bp near donor splice site-exon	3:37061954	T	-1.69345	8.89308	7.19963				Native loss high	No effect
MLH1	NM_000249.3:c.1038+9G>A	-	r.=	p.=	Intronic	Minigene	UMD MLH1	No												Class 2: likely not pathogenic	Class 2: likely not pathogenic	intron_variant	deep intron donor	3:37061963	A				3.3099	0.81365	4.12355	No effect	No effect
MLH1	NM_000249.3:c.1039-8T>A	-	r.[1039_1409del, =]	p.=	Intronic	RT-PCR of patient RNA & minigene	27629256	No											Class 1: not pathogenic		Class 1: not pathogenic	splice_region_variant,intron_variant	splice acceptor region-intronic	3:37067120	A	6.74216	0.757476	7.49964				Native loss minimal	No effect
MLH1	NM_000249.3:c.1039-3C>G	-	r.[1038_1039ins1039-2_1039-1, 1039_1409del]	p.[?, Thr347Lysfs*8]	Intronic	RT-PCR of patient RNA & minigene	UMD MLH1	Yes	Complete	3'SS-exon skip+denovo										Class 5: pathogenic	Class 5: pathogenic	splice_region_variant,intron_variant	splice acceptor region-intronic	3:37067125	G	-2.52568	10.0253	7.49964	8.78558	-8.06449	0.721091	Native loss high	Gain high
MLH1	NM_000249.3:c.1039-2A>G	-	r.1039_1409del	p.Thr347Lysfs*8	Splice site	RT-PCR of patient RNA	19669161	Yes	Unknown	3'SS-exon skip									Class 4: likely pathogenic		Class 4: likely pathogenic	splice_acceptor_variant	splice acceptor	3:37067126	G	-0.455221	7.95486	7.49964	5.19995	-1.51371	3.68623	Native loss high	Gain minimal
MLH1	NM_000249.3:c.1039-2A>T	-	r.[678_1409del, 1039_1409del]	p.[Glu227_Arg470del, Thr347Lysfs*8]	Splice site	RT-PCR of patient RNA	31332305	Yes	Complete	exon skip									Class 4: likely pathogenic		Class 4: likely pathogenic	splice_acceptor_variant	splice acceptor	3:37067126-37067126	T	-0.867	8.367	7.5	6.65	-2.96	3.69	Native loss high	Gain moderate
MLH1	NM_000249.3:c.1039-1G>A	-	r.1039_1409del	p.Thr347Lysfs*8	Splice site	PTT & RT-PCR of patient RNA	10200055	Yes	Unknown	3'SS-exon skip									Class 5: pathogenic		Class 5: pathogenic	splice_acceptor_variant	splice acceptor	3:37067127	A	-1.25074	8.75038	7.49964	5.84646	-2.16023	3.68623	Native loss high	Gain minimal
MLH1	NM_000249.3:c.1040C>A	NP_000240.1:p.Thr347Asn	r.1040c>a	p.Thr347Asn	Missense	Minigene	UMD MLH1	No						0.1		0.00161		0.000179	Class 1: not pathogenic		Class 1: not pathogenic	missense_variant,splice_region_variant	3bp near acceptor splice site-exon	3:37067129	A	7.97694	-0.477294	7.49964				Native loss minimal	No effect
MLH1	NM_000249.3:c.1043T>C	NP_000240.1:p.Leu348Ser	r.1043u>c	p.Leu348Ser	Missense	RT-PCR of patient RNA & minigene	27629256	No			83.7	Proficient	27629256	0.646	0.1			0.155		Class 3: uncertain	Class 3: uncertain	missense_variant	exonic	3:37067132	C				3.50414	0.182092	3.68623	No effect	No effect
MLH1	NM_000249.3:c.1104G>A	NP_000240.1:p.Ser368=	r.1104g>a	p.=	Silent	Minigene	UMD MLH1	No												Class 2: likely not pathogenic	Class 2: likely not pathogenic	synonymous_variant	exonic	3:37067193	A				0.362529	0.1825	0.545029	No effect	No effect
MLH1	NM_000249.3:c.1136A>G	NP_000240.1:p.Tyr379Cys	r.1136a>g	p.Tyr379Cys	Missense	RT-PCR of patient RNA & minigene	This study; UMD MLH1	No			87.2	Proficient	This Study	0.461	0.1	0.21	0.01	9.95e-05	Class 2: likely not pathogenic	Class 1: not pathogenic	Class 1: not pathogenic	missense_variant	exonic	3:37067225	G				6.42562	-4.73474	1.69087	No effect	Gain minimal
MLH1	NM_000249.3:c.1148T>C	NP_000240.1:p.Met383Thr	r.1148u>c	p.Met383Thr	Missense	Minigene	UMD MLH1	No												Class 3: uncertain	Class 3: uncertain	missense_variant	exonic	3:37067237	C				7.05374	-0.955756	6.09799	No effect	Gain minimal
MLH1	NM_000249.3:c.1151T>A	NP_000240.1:p.Val384Asp	r.1151u>a	p.Val384Asp	Missense	RT-PCR of patient RNA	10777691; 16425354; 16456782; 21034533	No			81	Proficient	17510385	0.9	0.0406			0.268	Class 1: not pathogenic		Class 1: not pathogenic	missense_variant	exonic	3:37067240	A				0.0150071	1.16177	1.17678	No effect	No effect
MLH1	NM_000249.3:c.1154G>A	NP_000240.1:p.Arg385His	r.1154g>a	p.Arg385His	Missense	RT-PCR of patient RNA	UMD MLH1	No			107.7	Proficient	Unpublished	0.752	1.84			0.848		Class 3: uncertain	Class 3: uncertain	missense_variant	exonic	3:37067243	A				2.02092	-0.844141	1.17678	No effect	Gain minimal
MLH1	NM_000249.3:c.1166G>A	NP_000240.1:p.Arg389Gln	r.[1039_1409del, 1166g>a]	p.Arg389Gln	Missense	RT-PCR of patient RNA	This study	Yes	Incomplete	exon skip	12.7	Deficient	This Study	0.1		1.17	64.25	0.893	Class 3: uncertain		Class 3: uncertain	missense_variant	exonic	3:37067255	A				0.498142	-4.46614	-3.968	No effect	Gain minimal
MLH1	NM_000249.3:c.1217G>A	NP_000240.1:p.Ser406Asn	r.1217g>a	p.Ser406Asn	Missense	RT-PCR of patient RNA & minigene	27629256; 31332305	No			86.9	Proficient	20020535	0.1	0.67			1.49e-10	Class 1: not pathogenic		Class 1: not pathogenic	missense_variant	exonic	3:37067306	A				3.46389	-5.41417	-1.95028	No effect	Gain minimal
MLH1	NM_000249.3:c.1217_1223dup	NP_000240.1:p.Gln409SerfsTer10	r.1217_1223dup	p.Gln409Serfs*10	Frameshift	PTT & RT-PCR of patient RNA	10190329	No											Class 5: pathogenic		Class 5: pathogenic	frameshift_variant	exonic	3:37067312-37067313	GTCAGCC				1.75289	-10.1577	-8.40482	No effect	Gain minimal
MLH1	NM_000249.3:c.1231A>C	NP_000240.1:p.Ile411Leu	r.1231a>c	p.Ile411Leu	Missense	Minigene	UMD MLH1	No												Class 3: uncertain	Class 3: uncertain	missense_variant	exonic	3:37067320	C				3.21423	-1.46134	1.75289	No effect	Gain minimal
MLH1	NM_000249.3:c.1360G>C	NP_000240.1:p.Gly454Arg	r.1360g>c	p.Gly454Arg	Missense	RT-PCR of patient RNA	16395668	No						0.1	0.1			0.01	Class 3: uncertain	Class 2: likely not pathogenic	Class 2: likely not pathogenic	missense_variant	exonic	3:37067449	C				-5.18261	-1.85567	-7.03828	No effect	Gain minimal
MLH1	NM_000249.3:c.1381A>T	NP_000240.1:p.Lys461Ter	r.[1039_1409del, 1381a>u]	p.[Lys461*, Pro437Lysfs*8]	Nonsense	RT-PCR of patient RNA & minigene	15173238	Yes	Incomplete	exon skip									Class 5: pathogenic		Class 5: pathogenic	stop_gained	exonic	3:37067470	T				-2.28819	0.154828	-2.13337	No effect	No effect
MLH1	NM_000249.3:c.1401C>T	NP_000240.1:p.Ser467=	r.1401c>u	p.=	Silent	RT-PCR of patient RNA	31332305	No											Class 3: uncertain	Class 2: likely not pathogenic	Class 2: likely not pathogenic	synonymous_variant	exonic	3:37067490-37067490	T				0.27	-0.7	-0.43	No effect	Gain minimal
MLH1	NM_000249.3:c.1409+1G>C	-	r.1309_1409del	p.Thr347Lysfs*8	Splice site	PTT & RT-PCR of patient RNA	10200055; 16451135	Yes	Unknown	5'SS-exon skip									Class 5: pathogenic		Class 5: pathogenic	splice_donor_variant	splice donor	3:37067499	C	1.71254	8.27263	9.98517				Native loss high	No effect
MLH1	NM_000249.3:c.1411_1414del	NP_000240.1:p.Lys471AspfsTer19	r.1411_1414del	p.Lys471Aspfs*19	Frameshift	PTT & RT-PCR of patient RNA	8574961	No											Class 5: pathogenic		Class 5: pathogenic	frameshift_variant,splice_region_variant	3bp near acceptor splice site-exon	3:37070276-37070279	-	11.11	0.55	11.66				Native loss minimal	No effect
MLH1	NM_000249.3:c.1418A>G	NP_000240.1:p.His473Arg	r.1418a>g	p.His473Arg	Missense	RT-PCR of patient RNA	31332305	No												Class 3: uncertain	Class 3: uncertain	missense_variant	exonic	3:37070283-37070283	G							No effect	No effect
MLH1	NM_000249.3:c.1420C>T	NP_000240.1:p.Arg474Trp	r.1420c>u	p.Arg474Trp	Missense	Minigene	18561205	No											Class 3: uncertain		Class 3: uncertain	missense_variant	exonic	3:37070285	T				1.19829	1.68697	2.88525	No effect	No effect
MLH1	NM_000249.3:c.1421G>A	NP_000240.1:p.Arg474Gln	r.1421g>a	p.Arg474Gln	Missense	Minigene	18561205	No			102	Proficient	17510385						Class 3: uncertain		Class 3: uncertain	missense_variant	exonic	3:37070286	A				-0.928533	-4.25624	-5.18477	No effect	Gain minimal
MLH1	NM_000249.3:c.1421G>C	NP_000240.1:p.Arg474Pro	r.1421g>c	p.Arg474Pro	Missense	Minigene	27629256	No			100	Proficient	27629256	0.108	4.06			0.328	Class 3: uncertain		Class 3: uncertain	missense_variant	exonic	3:37070286	C				-1.23839	4.12365	2.88525	No effect	No effect
MLH1	NM_000249.3:c.1444G>A	NP_000240.1:p.Val482Met	r.1444g>a	p.Val482Met	Missense	Minigene	UMD MLH1	No												Class 3: uncertain	Class 3: uncertain	missense_variant	exonic	3:37070309	A				-2.18408	-1.85837	-4.04245	No effect	Gain minimal
MLH1	NM_000249.3:c.1449del	NP_000240.1:p.Asp484MetfsTer7	r.1449del	p.Asp484Metfs*7	Frameshift	PTT & RT-PCR of patient RNA	8880570	No											Class 5: pathogenic		Class 5: pathogenic	frameshift_variant	exonic	3:37070314	-				-1.61257	-10.8172	-12.4298	No effect	Gain minimal
MLH1	NM_000249.3:c.1459C>T	NP_000240.1:p.Arg487Ter	r.1459c>u	p.Arg487*	Nonsense	Diploid-haploid conversion analysis	15713769	No											Class 5: pathogenic		Class 5: pathogenic	stop_gained	exonic	3:37070324	T				-1.03219	-0.0518093	-1.084	No effect	Gain minimal
MLH1	NM_000249.3:c.1517T>C	NP_000240.1:p.Val506Ala	r.1517u>c	p.Val506Ala	Missense	PTT & RT-PCR of patient RNA	8574961	No			90	Proficient	23403630						Class 3: uncertain		Class 3: uncertain	missense_variant	exonic	3:37070382	C				1.02516	0.45048	1.47564	No effect	No effect
MLH1	NM_000249.3:c.1558+1G>T	-	r.1558_1559ins1558+1_1558+108	p.Val520Glyfs*3	Splice site	RT-PCR of patient RNA	9820400	Yes	Unknown	5'SS-cryptic				0.96	4.06	7.2		0.999	Class 5: pathogenic		Class 5: pathogenic	splice_donor_variant	splice donor	3:37070424	T	0.65022	8.50396	9.15418				Native loss high	No effect
MLH1	NM_000249.3:c.1558+1G>A	-	r.1558_1559ins1558+1_1558+108	p.Val520Glyfs*3	Splice site	RT-PCR of patient RNA	31332305	Yes	Complete	5'SS-cryptic				0.96		1.34		0.97		Class 5: pathogenic	Class 5: pathogenic	splice_donor_variant	splice donor	3:37070424-37070424	A	0.972	8.182	9.154				Native loss high	No effect
MLH1	NM_000249.3:c.1558+11G>A	-	r.=	p.=	Intronic	PTT & RT-PCR of patient RNA (NMD inhibitors not used in analysis)	8863153	No											Class 3: uncertain		Class 3: uncertain	intron_variant	deep intron donor	3:37070434	A				-2.35892	-0.597194	-2.95612	No effect	Gain minimal
MLH1	NM_000249.3:c.1558+14G>A	-	r.=	p.=	Intronic	Minigene	27629256	No											Class 1: not pathogenic		Class 1: not pathogenic	intron_variant	deep intron donor	3:37070437	A				0.199784	-3.80902	-3.60923	No effect	Gain minimal
MLH1	NM_000249.3:c.1559-10T>G	-	r.=	p.=	Intronic	Minigene	UMD MLH1	No												Class 2: likely not pathogenic	Class 2: likely not pathogenic	intron_variant	splice acceptor region-intronic	3:37081667	G	9.00481	1.43202	10.4368				Native loss minimal	No effect
MLH1	NM_000249.3:c.1559-3C>T	-	r.=	p.=	Intronic	RT-PCR of patient RNA & minigene	UMD MLH1	No												Class 2: likely not pathogenic	Class 2: likely not pathogenic	splice_region_variant,intron_variant	splice acceptor region-intronic	3:37081674	T	8.81633	1.6205	10.4368				Native loss minimal	No effect
MLH1	NM_000249.3:c.1559-2A>C	-	r.1559_1667del	p.Leu521Lysfs*34	Splice site	PTT & RT-PCR of patient RNA	10200055	Yes	Unknown	3'SS-exon skip									Class 4: likely pathogenic		Class 4: likely pathogenic	splice_acceptor_variant	splice acceptor	3:37081675	C	2.39451	8.04232	10.4368	2.82822	-7.74132	-4.91311	Native loss high	Gain minimal
MLH1	NM_000249.3:c.1559-2A>G	-	r.1559_1731del	p.Val520Glyfs*7	Splice site	RT-PCR of patient RNA & diploid-haploid conversion analysis	12183410; 15555211	Yes	Complete	3'SS-exon skip									Class 5: pathogenic		Class 5: pathogenic	splice_acceptor_variant	splice acceptor	3:37081675	G	2.48197	7.95486	10.4368				Native loss high	No effect
MLH1	NM_000249.3:c.1559-2A>T	-	r.[1559_1667del, 1559_1731del]	p.[Val520Glyfs*7, Leu521Lysfs*34]	Splice site	RT-PCR of patient RNA	22949379	Yes	Unknown	3'SS-exon skip				0.96	102	1.762		1	Class 5: pathogenic		Class 5: pathogenic	splice_acceptor_variant	splice acceptor	3:37081675	T	2.07007	8.36676	10.4368	2.11684	-7.02995	-4.91311	Native loss high	Gain minimal
MLH1	NM_000249.3:c.1559-1G>T	-	r.1559_1667del	p.Leu521Lysfs*34	Splice site	RT-PCR of patient RNA	8776590	Yes	Unknown	3'SS-exon skip				0.96	6.52			0.994	Class 5: pathogenic		Class 5: pathogenic	splice_acceptor_variant	splice acceptor	3:37081676	T	1.83845	8.59838	10.4368				Native loss high	No effect
MLH1	NM_000249.3:c.1559-1G>C	-	r.[1559_1667del, 1559_1731del]	p.[Val520Glyfs*7, Leu521Lysfs*34]	Splice site	RT-PCR of patient RNA	31332305	Yes	Complete	exon skip									Class 4: likely pathogenic	Class 5: pathogenic	Class 5: pathogenic	splice_acceptor_variant	splice acceptor	3:37081676-37081676	C	2.372	8.064	10.437	0.85	-5.95	-5.1	Native loss high	Gain minimal
MLH1	NM_000249.3:c.1569G>T	NP_000240.1:p.Glu523Asp	r.1569g>u	p.Glu523Asp	Missense	Minigene	16995940	No			96	Proficient	17510385						Class 3: uncertain		Class 3: uncertain	missense_variant	exonic	3:37081687	T				-0.697975	-7.64724	-8.34521	No effect	Gain minimal
MLH1	NM_000249.3:c.1595G>A	NP_000240.1:p.Gly532Asp	r.1595g>a	p.Gly532Asp	Missense	RT-PCR of patient RNA	UMD MLH1	No						0.9	3.6	1.96		0.985		Class 3: uncertain	Class 3: uncertain	missense_variant	exonic	3:37081713	A				4.22078	0.166416	4.3872	No effect	No effect
MLH1	NM_000249.3:c.1616C>A	NP_000240.1:p.Ala539Asp	r.1616c>a	p.Ala539Asp	Missense	Minigene	18561205	No			30.6	Moderate	Unpublished	0.9			6.8	0.984	Class 3: uncertain	Class 4: likely pathogenic	Class 4: likely pathogenic	missense_variant	exonic	3:37081734	A				-1.12689	1.55709	0.430202	No effect	No effect
MLH1	NM_000249.3:c.1633A>G	NP_000240.1:p.Thr545Ala	r.1633a>g	p.Thr545Ala	Missense	RT-PCR of patient RNA & minigene	26247049	No											Class 3: uncertain		Class 3: uncertain	missense_variant	exonic	3:37081751	G				-5.02843	-1.27676	-6.30519	No effect	Gain minimal
MLH1	NM_000249.3:c.1646T>C	NP_000240.1:p.Leu549Pro	r.1646u>c	p.Leu549Pro	Missense	Minigene	18561205	No			39	Moderate	17510385						Class 3: uncertain		Class 3: uncertain	missense_variant	exonic	3:37081764	C				-0.665337	0.39867	-0.266667	No effect	No effect
MLH1	NM_000249.3:c.1652A>C	NP_000240.1:p.Asn551Thr	r.1652a>c	p.Asn551Thr	Missense	RT-PCR of patient RNA & minigene	9833759; 16395668; 18561205	No			85	Proficient	23403630	0.1	4.06	9.06		0.804	Class 3: uncertain		Class 3: uncertain	missense_variant	exonic	3:37081770	C				0.78449	-1.05116	-0.266667	No effect	Gain minimal
MLH1	NM_000249.3:c.1652A>G	NP_000240.1:p.Asn551Ser	r.1652a>g	p.Asn551Ser	Missense	RT-PCR of patient RNA	This study	No			87.9	Proficient	This Study	0.1		0.01	0.01	4.33e-06	Class 1: not pathogenic		Class 1: not pathogenic	missense_variant	exonic	3:37081770	G				2.34767	-8.75038	-6.40271	No effect	Gain minimal
MLH1	NM_000249.3:c.1653C>T	NP_000240.1:p.Asn551=	r.1653c>u	p.=	Silent	RT-PCR of patient RNA	16341550; 31332305	No											Class 2: likely not pathogenic		Class 2: likely not pathogenic	synonymous_variant	exonic	3:37081771	T				0.713685	-0.980352	-0.266667	No effect	Gain minimal
MLH1	NM_000249.3:c.1667G>C	NP_000240.1:p.Ser556Thr	r.[1667_1668ins1667+1_1667+88, =]	p.[Ser556Argfs*2, Ser556Thr]	Missense	Minigene	UMD MLH1	Yes	Incomplete	5'SS-cryptic										Class 4: likely pathogenic	Class 4: likely pathogenic	missense_variant,splice_region_variant	3bp near donor splice site-exon	3:37081785	C	-1.95018	8.57113	6.62096	-0.70099	-2.80683	-3.50782	Native loss high	Gain minimal
MLH1	NM_000249.3:c.1667G>T	NP_000240.1:p.Ser556Ile	r.1667_1668ins1667+1_1667+88	p.Ser556Argfs*2	Missense	RT-PCR of patient RNA	15300854	Yes	Complete	5'SS-cryptic									Class 5: pathogenic		Class 5: pathogenic	missense_variant,splice_region_variant	3bp near donor splice site-exon	3:37081785	T	-0.49263	7.11359	6.62096				Native loss high	No effect
MLH1	NM_000249.3:c.1667+1del	-	r.1667_1668ins1667+2_1667+88	p.?	Splice site	RT-PCR of patient RNA & minigene	26247049	Yes	Unknown	5'SS-cryptic										Class 5: pathogenic	Class 5: pathogenic	splice_donor_variant	splice donor	3:37081786	-	-10.77	17.391	6.62096	0.269096	-2.4804	-2.21131	Native loss high	Gain minimal
MLH1	NM_000249.3:c.1667+2_1667+8delinsATTT	-	r.spl?	p.?	Splice site	RT-PCR of patient RNA	9245993	Yes	Unknown	5'SS-unknown									Class 5: pathogenic		Class 5: pathogenic	splice_donor_variant,intron_variant	splice donor	3:37081787-37081793	ATTT	-10.45	17.07	6.62	1.00151	-24.8025	-23.801	Native loss high	Gain minimal
MLH1	NM_000249.3:c.1668-19A>G	-	r.=	p.=	Intronic	Minigene	UMD MLH1	No											Class 1: not pathogenic		Class 1: not pathogenic	intron_variant	splice acceptor region-intronic	3:37083740	G	8.76215	-0.590485	8.17167				Native loss minimal	No effect
MLH1	NM_000249.3:c.1668-9_1668-4del	-	r.1668_1731del	p.Ser556Argfs*14	Intronic	RT-PCR of patient RNA & minigene	UMD MLH1	Yes	Complete	3'SS-exon skip										Class 5: pathogenic	Class 5: pathogenic	splice_region_variant,intron_variant	splice acceptor region-intronic	3:37083750-37083755	-	5.18	2.99	8.17	5.1809	-8.64828	-3.46737	Native loss high	Gain minimal
MLH1	NM_000249.3:c.1668-3C>A	-	r.1668_1731del	p.Ser556Argfs*14	Intronic	RT-PCR of patient RNA & minigene	UMD MLH1	Yes	Complete	3'SS-exon skip									Class 4: likely pathogenic		Class 4: likely pathogenic	splice_region_variant,intron_variant	splice acceptor region-intronic	3:37083756	A	5.84655	2.32511	8.17167				Native loss high	No effect
MLH1	NM_000249.3:c.1668-1G>A	-	r.1668_1731del	p.Ser556Argfs*14	Splice site	RT-PCR of patient RNA	19267393	Yes	Unknown	3'SS-exon skip				0.96		153.84		1	Class 4: likely pathogenic		Class 4: likely pathogenic	splice_acceptor_variant	splice acceptor	3:37083758	A	-0.578711	8.75038	8.17167	2.84368	-4.09443	-1.25076	Native loss high	Gain minimal
MLH1	NM_000249.3:c.1689dup	NP_000240.1:p.Leu564ThrfsTer4	r.1668_1731del	p.Ser556Argfs*14	Frameshift	Diploid-haploid conversion analysis	15713769	Yes	Unknown	3'SS-exon skip									Class 5: pathogenic		Class 5: pathogenic	frameshift_variant	exonic	3:37083780-37083781	A				0.444377	-1.5859	-1.14152	No effect	Gain minimal
MLH1	NM_000249.3:c.1731G>A	NP_000240.1:p.Ser577=	r.1668_1731del	p.Ser556Argfs*14	Silent	RT-PCR of patient RNA & minigene	10596954; 11151427; 18561205; 16395668; 16341550; 8808596; 19669161	Yes	Complete	5'SS-exon skip									Class 5: pathogenic		Class 5: pathogenic	splice_region_variant,synonymous_variant	3bp near donor splice site-exon	3:37083822	A	9.13691	2.63819	11.7751				Native loss minimal	No effect
MLH1	NM_000249.3:c.1731+1G>A	-	r.1668_1731del	p.Ser556Argfs*14	Splice site	RT-PCR of patient RNA	8571956	Yes	Unknown	5'SS-exon skip									Class 5: pathogenic		Class 5: pathogenic	splice_donor_variant	splice donor	3:37083823	A	3.59308	8.18203	11.7751				Native loss high	No effect
MLH1	NM_000249.3:c.1731+3A>T	-	r.1668_1731del	p.Ser556Argfs*14	Intronic	RT-PCR of patient RNA	18769833	Yes	Unknown	5'SS-exon skip				0.26	16.48	4.04		0.959	Class 4: likely pathogenic		Class 4: likely pathogenic	splice_region_variant,intron_variant	splice donor region-intronic	3:37083825	T	5.63099	6.14412	11.7751				Native loss high	No effect
MLH1	NM_000249.3:c.1731+4A>G	-	r.1668_1731del	p.Ser556Argfs*14	Intronic	RT-PCR of patient RNA & minigene	UMD MLH1	Yes	Unknown	5'SS-exon skip										Class 3: uncertain	Class 3: uncertain	splice_region_variant,intron_variant	splice donor region-intronic	3:37083826	G	9.0932	2.68191	11.7751				Native loss minimal	No effect
MLH1	NM_000249.3:c.1731+5G>A	-	r.1668_1731del	p.Ser556Argfs*14	Intronic	RT-PCR of patient RNA & minigene	18561205; 19685281	Yes	Complete	5'SS-exon skip									Class 5: pathogenic		Class 5: pathogenic	splice_region_variant,intron_variant	splice donor region-intronic	3:37083827	A	6.8037	4.97141	11.7751	6.8037	4.97141	11.7751	Native loss moderate	No effect
MLH1	NM_000249.3:c.1731+6T>G	-	r.1668_1731del	p.Ser556Argfs*14	Intronic	RT-PCR of patient RNA	Unpublished	Yes	Unknown	5'SS-exon skip				0.5		15.16		0.938	Class 3: uncertain		Class 3: uncertain	splice_region_variant,intron_variant	splice donor region-intronic	3:37083828	G	10.4811	1.29398	11.7751	6.12	-8.5	-2.38	Native loss minimal	Gain minimal
MLH1	NM_000249.3:c.1732-22T>C	-	r.=	p.=	Intronic	Minigene	UMD MLH1	No												Class 2: likely not pathogenic	Class 2: likely not pathogenic	intron_variant	deep intron acceptor	3:37088988	C				0.131261	0.884014	1.01528	No effect	No effect
MLH1	NM_000249.3:c.1732-19T>A	-	r.=	p.=	Intronic	RT-PCR of patient RNA & minigene	UMD MLH1	No						0.26	0.1			0.034		Class 1: not pathogenic	Class 1: not pathogenic	intron_variant	splice acceptor region-intronic	3:37088991	A	6.35222	2.98433	9.33655				Native loss moderate	No effect
MLH1	NM_000249.3:c.1732-19T>C	-	r.=	p.=	Intronic	RT-PCR of patient RNA & minigene	27629256	No												Class 2: likely not pathogenic	Class 2: likely not pathogenic	intron_variant	splice acceptor region-intronic	3:37088991	C	9.14682	0.189729	9.33655				Native loss minimal	No effect
MLH1	NM_000249.3:c.1732-9T>C	-	r.=	p.=	Intronic	RT-PCR of patient RNA	16395668	No											Class 2: likely not pathogenic		Class 2: likely not pathogenic	intron_variant	splice acceptor region-intronic	3:37089001	C	9.19437	0.142181	9.33655				Native loss minimal	No effect
MLH1	NM_000249.3:c.1732-2A>T	-	r.1732_1896del	p.Pro579_Glu633del	Splice site	RT-PCR of patient RNA	9245993	Yes	Unknown	3'SS-exon skip				0.96		397.42		1	Class 5: pathogenic		Class 5: pathogenic	splice_acceptor_variant	splice acceptor	3:37089008	T	0.969792	8.36676	9.33655	1.9022	-3.53873	-1.63653	Native loss high	Gain minimal
MLH1	NM_000249.3:c.1732-1G>A	-	r.1732_1896del	p.Pro579_Glu633del	Splice site	RT-PCR of patient RNA	19267393	Yes	Unknown	3'SS-exon skip									Class 5: pathogenic		Class 5: pathogenic	splice_acceptor_variant	splice acceptor	3:37089009	A	0.586172	8.75038	9.33655	6.31833	-7.95486	-1.63653	Native loss high	Gain minimal
MLH1	NM_000249.3:c.1742C>T	NP_000240.1:p.Pro581Leu	r.1742c>u	p.Pro581Leu	Missense	RT-PCR of patient RNA	16425354; 18069769	No			101.6	Proficient	30504929	0.9	0.1	0.02		0.014	Class 2: likely not pathogenic		Class 2: likely not pathogenic	missense_variant	exonic	3:37089020	T				-2.23018	-0.538454	-2.76864	No effect	Gain minimal
MLH1	NM_000249.3:c.1743G>A	NP_000240.1:p.Pro581=	r.1743g>a	p.=	Silent	Minigene	27629256	No												Class 2: likely not pathogenic	Class 2: likely not pathogenic	synonymous_variant	exonic	3:37089021	A				-2.57569	-0.192949	-2.76864	No effect	Gain minimal
MLH1	NM_000249.3:c.1745T>A	NP_000240.1:p.Leu582His	r.1745u>a	p.Leu582His	Missense	RT-PCR of patient RNA	UMD MLH1	No												Class 3: uncertain	Class 3: uncertain	missense_variant	exonic	3:37089023	A				-4.29721	1.52857	-2.76864	No effect	No effect
MLH1	NM_000249.3:c.1754T>G	NP_000240.1:p.Leu585Arg	r.1754u>g	p.Leu585Arg	Missense	RT-PCR of patient RNA & minigene	18561205	No											Class 3: uncertain		Class 3: uncertain	missense_variant	exonic	3:37089032	G				6.69815	0.612558	7.31071	No effect	No effect
MLH1	NM_000249.3:c.1757C>A	NP_000240.1:p.Ala586Asp	r.1757c>a	p.Ala586Asp	Missense	RT-PCR of patient RNA	16395668	No											Class 3: uncertain		Class 3: uncertain	missense_variant	exonic	3:37089035	A				5.55317	1.75755	7.31071	No effect	No effect
MLH1	NM_000249.3:c.1763T>C	NP_000240.1:p.Leu588Pro	r.1763u>c	p.Leu588Pro	Missense	RT-PCR of patient RNA	10777691	No			86	Proficient	17510385						Class 3: uncertain		Class 3: uncertain	missense_variant	exonic	3:37089041	C				6.84144	0.469277	7.31071	No effect	No effect
MLH1	NM_000249.3:c.1764del	NP_000240.1:p.Ala589ProfsTer2	r.1764del	p.Ala589Profs*2	Frameshift	PTT & RT-PCR of patient RNA	19459153	No											Class 5: pathogenic		Class 5: pathogenic	frameshift_variant	exonic	3:37089042	-				7.14057	-16.2574	-9.11679	No effect	Gain minimal
MLH1	NM_000249.3:c.1808C>G	NP_000240.1:p.Pro603Arg	r.1808c>g	p.Pro603Arg	Missense	Minigene	18561205	No			98.1	Proficient	30504929	0.872	0.01			0.064	Class 2: likely not pathogenic		Class 2: likely not pathogenic	missense_variant	exonic	3:37089086	G				-5.92356	-4.12365	-10.0472	No effect	Gain minimal
MLH1	NM_000249.3:c.1814A>C	NP_000240.1:p.Glu605Ala	r.1814a>c	p.Glu605Ala	Missense	Minigene	27629256	No			111.6	Proficient	27629256							Class 3: uncertain	Class 3: uncertain	missense_variant	exonic	3:37089092	C				-1.66893	-3.95277	-5.6217	No effect	Gain minimal
MLH1	NM_000249.3:c.1820T>A	NP_000240.1:p.Leu607His	r.1820u>a	p.Leu607His	Missense	Minigene	18561205	No			111	Proficient	17510385	0.869	0.01	0.74		0.047	Class 2: likely not pathogenic		Class 2: likely not pathogenic	missense_variant	exonic	3:37089098	A				-4.28444	0.604177	-3.68026	No effect	No effect
MLH1	NM_000249.3:c.1831_1832del	NP_000240.1:p.Ile611CysfsTer2	r.1831_1832del	p.Ile611Cysfs*2	Frameshift	PTT & RT-PCR of patient RNA	15253764	No											Class 5: pathogenic		Class 5: pathogenic	frameshift_variant	exonic	3:37089109-37089110	-				1.59389	-27.3581	-25.7642	No effect	Gain minimal
MLH1	NM_000249.3:c.1852A>T	NP_000240.1:p.Lys618Ter	r.1852a>u	p.Lys618*	Nonsense	PTT & RT-PCR of patient RNA	9833759	No											Class 5: pathogenic		Class 5: pathogenic	stop_gained	exonic	3:37089130	T				3.9294	-8.18342	-4.25402	No effect	Gain minimal
MLH1	NM_000249.3:c.1852_1853delinsGC	NP_000240.1:p.Lys618Ala	r.1852_1853delinsGC	p.Lys618Ala	Missense	RT-PCR of patient RNA & minigene	9718327; 15300854; 16395668; 18561205; 19669161; 22949379	No			78.4	Proficient	20020535	0.899	2.78e-13	0.12		2.9e-13	Class 1: not pathogenic		Class 1: not pathogenic	missense_variant	exonic	3:37089130-37089131	GC				-0.648895	-0.977365	-1.62626	No effect	Gain minimal
MLH1	NM_000249.3:c.1852_1854del	NP_000240.1:p.Lys618del	r.1852_1854del	p.Lys618del	Inframe	RT-PCR of patient RNA & diploid-haploid conversion analysis	15713769; 16395668; 19267393; 22949379; 31332305	No			88	Proficient	16083711	0.5	5624.3	579.9		1	Class 5: pathogenic		Class 5: pathogenic	inframe_deletion	exonic	3:37089130-37089132	-				-1.62626	-24.8121	-26.4383	No effect	Gain minimal
MLH1	NM_000249.3:c.1855G>C	NP_000240.1:p.Ala619Pro	r.1855g>c	p.Ala619Pro	Missense	Minigene	18561205	No			33.2	Moderate	30504929	0.273	30.33	7.78		0.989	Class 4: likely pathogenic		Class 4: likely pathogenic	missense_variant	exonic	3:37089133	C				-2.89324	-0.194261	-3.0875	No effect	Gain minimal
MLH1	NM_000249.3:c.1865T>A	NP_000240.1:p.Leu622His	r.1865u>a	p.Leu622His	Missense	RT-PCR of patient RNA	20858721	No			30.9	Moderate	30504929	0.829	16.48	8.26		0.998	Class 5: pathogenic		Class 5: pathogenic	missense_variant	exonic	3:37089143	A				-3.85991	-13.5963	-17.4563	No effect	Gain minimal
MLH1	NM_000249.3:c.1896G>A	NP_000240.1:p.Glu632=	r.1732_1896del	p.Pro579_Glu633del	Silent	RT-PCR of patient RNA	8571956	Yes	Complete	5'SS-exon skip									Class 5: pathogenic		Class 5: pathogenic	splice_region_variant,synonymous_variant	3bp near donor splice site-exon	3:37089174	A	-2.50178	6.01629	3.51451				Native loss high	No effect
MLH1	NM_000249.3:c.1896+63T>C	-	r.=	p.=	Intronic	Minigene	UMD MLH1	No												Class 2: likely not pathogenic	Class 2: likely not pathogenic	intron_variant	deep intron donor	3:37089237	C				-6.59372	1.27747	-5.31624	No effect	No effect
MLH1	NM_000249.3:c.1907T>C	NP_000240.1:p.Leu636Pro	r.1907u>c	p.Leu636Pro	Missense	Minigene	UMD MLH1	No						0.836	1.36			0.874	Class 3: uncertain		Class 3: uncertain	missense_variant	exonic	3:37090018	C				-3.31313	0.483378	-2.82975	No effect	No effect
MLH1	NM_000249.3:c.1918C>T	NP_000240.1:p.Pro640Ser	r.1918c>u	p.Pro640Ser	Missense	Minigene	18561205	No			80	Proficient	23403630	0.825		4		0.95	Class 4: likely pathogenic		Class 4: likely pathogenic	missense_variant	exonic	3:37090029	T				-1.8316	-0.998152	-2.82975	No effect	Gain minimal
MLH1	NM_000249.3:c.1919C>T	NP_000240.1:p.Pro640Leu	r.1919c>u	p.Pro640Leu	Missense	RT-PCR of patient RNA & minigene	18561205	No											Class 3: uncertain		Class 3: uncertain	missense_variant	exonic	3:37090030	T				-1.85722	0.122672	-1.73455	No effect	No effect
MLH1	NM_000249.3:c.1958T>G	NP_000240.1:p.Leu653Arg	r.1958u>g	p.Leu653Arg	Missense	Minigene	16995940	No			5	Deficient	23403630	0.9	4.06	1.26		0.979	Class 4: likely pathogenic		Class 4: likely pathogenic	missense_variant	exonic	3:37090069	G				1.7551	-1.7299	0.0251998	No effect	Gain minimal
MLH1	NM_000249.3:c.1959G>T	NP_000240.1:p.Leu653=	r.1959g>u	p.=	Silent	PTT, RT-PCR of patient RNA, & minigene	9718327; 16395668; 18561205; 31332305	No											Class 1: not pathogenic		Class 1: not pathogenic	synonymous_variant	exonic	3:37090070	T				1.27949	-0.656794	0.622695	No effect	Gain minimal
MLH1	NM_000249.3:c.1961C>T	NP_000240.1:p.Pro654Leu	r.[1897_1989del, 1961c>u]	p.[Glu633_Glu663del, Pro654Leu]	Missense	RT-PCR of patient RNA & minigene	16995940; 19669161	Yes	Incomplete	exon skip	11.9	Deficient	20020535	0.9		70.87		0.998	Class 5: pathogenic		Class 5: pathogenic	missense_variant	exonic	3:37090072	T				0.035237	0.587458	0.622695	No effect	No effect
MLH1	NM_000249.3:c.1963A>G	NP_000240.1:p.Ile655Val	r.1963a>g	p.Ile655Val	Missense	RT-PCR of patient RNA & minigene	16995940;18561205	No			89	Proficient	17510385	0.1		0.11		0.012	Class 2: likely not pathogenic		Class 2: likely not pathogenic	missense_variant	exonic	3:37090074	G				5.24049	-0.543505	4.69699	No effect	Gain minimal
MLH1	NM_000249.3:c.1964T>C	NP_000240.1:p.Ile655Thr	r.1964u>c	p.Ile655Thr	Missense	RT-PCR of patient RNA	31332305	No			93	Proficient	17510385						Class 3: uncertain		Class 3: uncertain	missense_variant	exonic	3:37090075-37090075	C				4.36	0.34	4.7	No effect	No effect
MLH1	NM_000249.3:c.1967T>C	NP_000240.1:p.Phe656Ser	r.1967u>c	p.Phe656Ser	Missense	Minigene	18561205	No											Class 3: uncertain		Class 3: uncertain	missense_variant	exonic	3:37090078	C				4.76313	-0.0661419	4.69699	No effect	Gain minimal
MLH1	NM_000249.3:c.1973_1975del	NP_000240.1:p.Leu658del	r.1973_1975del	p.Leu658del	Inframe	Minigene	UMD MLH1	No												Class 3: uncertain	Class 3: uncertain	inframe_deletion	exonic	3:37090084-37090086	-				3.16368	-13.6257	-10.462	No effect	Gain minimal
MLH1	NM_000249.3:c.1975C>T	NP_000240.1:p.Arg659Ter	r.[1897_1989del, 1975c>u]	p.[Glu633_Glu663del, Arg659*]	Nonsense	PTT, RT-PCR of patient RNA, & diploid-haploid conversion analysis	9718327; 10200055; 10534773; 15235038; 15713769	Yes	Incomplete	exon skip									Class 5: pathogenic		Class 5: pathogenic	stop_gained	exonic	3:37090086	T				5.36949	-0.672506	4.69699	No effect	Gain minimal
MLH1	NM_000249.3:c.1975_1976del	NP_000240.1:p.Arg659ThrfsTer4	r.1897_1989del	p.Glu633_Glu663del	Frameshift	RT-PCR of patient RNA	8808596	Yes	Unknown	exon skip									Class 5: pathogenic		Class 5: pathogenic	frameshift_variant	exonic	3:37090086-37090087	-				5.53095	-16.611	-11.08	No effect	Gain minimal
MLH1	NM_000249.3:c.1976G>C	NP_000240.1:p.Arg659Pro	r.[1897_1989del, 1976g>c]	p.[Glu633_Glu663del, Arg659Pro]	Missense	RT-PCR of patient RNA & minigene	10534773; 16995940; 18561205	Yes	Incomplete	exon skip	15.2	Deficient	20020535	0.9			46.95	0.998	Class 5: pathogenic		Class 5: pathogenic	missense_variant	exonic	3:37090087	C				6.76241	-2.06543	4.69699	No effect	Gain minimal
MLH1	NM_000249.3:c.1976G>T	NP_000240.1:p.Arg659Leu	r.1897_1989del	p.Glu633_Glu663del	Missense	RT-PCR of patient RNA	10534773	Yes	Unknown	exon skip	33.8	Moderate	30504929	0.85	4.06	7.7		0.994	Class 5: pathogenic		Class 5: pathogenic	missense_variant	exonic	3:37090087	T				6.25723	-1.56025	4.69699	No effect	Gain minimal
MLH1	NM_000249.3:c.1984A>C	NP_000240.1:p.Thr662Pro	r.[1897_1989del, 1984a>c]	p.[Glu633_Glu663del, Thr662Pro]	Missense	RT-PCR of pateint RNA & ESE-dependent minigene	18561205; 16341550; 31332305	Yes	Incomplete	exon skip	93	Proficient	23403630	0.9		1.26		0.919	Class 4: likely pathogenic		Class 4: likely pathogenic	missense_variant	exonic	3:37090095	C				5.41977	-0.722784	4.69699	No effect	Gain minimal
MLH1	NM_000249.3:c.1986_1989+1delinsC	-	r.1897_1989del	p.Glu633_Glu663del	Splice site	RT-PCR of patient RNA	16341550	Yes	Unknown	5'SS-exon skip									Class 5: pathogenic		Class 5: pathogenic	splice_donor_variant,coding_sequence_variant	splice donor	3:37090097-37090101	C	-2.9	10.5998	7.69979	-2.8998	-6.39836	-9.29816	Native loss high	Gain minimal
MLH1	NM_000249.3:c.1988A>G	NP_000240.1:p.Glu663Gly	r.1897_1989del	p.Glu633_Glu663del	Missense	RT-PCR of patient RNA & minigene	10732761; UMD MLH1	Yes	Complete	5'SS-exon skip	92	Proficient	20533529						Class 3: uncertain	Class 5: pathogenic	Class 5: pathogenic	missense_variant,splice_region_variant	3bp near donor splice site-exon	3:37090099	G	3.99481	3.70498	7.69979				Native loss high	No effect
MLH1	NM_000249.3:c.1989G>A	NP_000240.1:p.Glu663=	r.1897_1989del	p.Glu633_Glu663del	Silent	RT-PCR of patient RNA	Unpublished	Yes	Complete	5'SS-exon skip									Class 5: pathogenic		Class 5: pathogenic	splice_region_variant,synonymous_variant	3bp near donor splice site-exon	3:37090100	A	1.01808	6.6817	7.69979				Native loss high	No effect
MLH1	NM_000249.3:c.1989G>T	NP_000240.1:p.Glu663Asp	r.1897_1989del	p.Glu633_Glu663del	Missense	RT-PCR of patient RNA & minigene	18561205; 16395668; 10480359	Yes	Complete	5'SS-exon skip	92	Proficient	23403630						Class 5: pathogenic		Class 5: pathogenic	missense_variant,splice_region_variant	3bp near donor splice site-exon	3:37090100	T	1.35966	6.34013	7.69979				Native loss high	No effect
MLH1	NM_000249.3:c.1989+1G>T	-	r.1897_1989del	p.Glu633_Glu663del	Splice site	PTT & RT-PCR of patient RNA	10323887	Yes	Unknown	5'SS-exon skip				0.96	16.48			0.997	Class 5: pathogenic		Class 5: pathogenic	splice_donor_variant	splice donor	3:37090101	T	-0.804166	8.50396	7.69979	0.008447	-4.18669	-4.17825	Native loss high	Gain minimal
MLH1	NM_000249.3:c.1989+4_1989+5insC	-	r.1897_1989del	p.Glu633_Glu663del	Intronic	RT-PCR of patient RNA	31332305	Yes	Complete	exon skip										Class 5: pathogenic	Class 5: pathogenic	splice_region_variant,intron_variant	splice donor region-intronic	3:37090104-37090104	C	1.01	6.69	7.7				Native loss high	No effect
MLH1	NM_000249.3:c.1989+5G>C	-	r.1897_1989del	p.Glu633_Glu663del	Intronic	RT-PCR of patient RNA	8993976	Yes	Unknown	5'SS-exon skip				0.26	4.06	3.64		0.838	Class 3: uncertain		Class 3: uncertain	splice_region_variant,intron_variant	splice donor region-intronic	3:37090105	C	2.09578	5.60401	7.69979				Native loss high	No effect
MLH1	NM_000249.3:c.1990-16_1990-2del	-	r.1990_2103del	p.Val664_Gln701del	Splice site	PTT & RT-PCR of patient RNA	16395668; 10480359; 19459153	Yes	Unknown	3'SS-exon skip									Class 4: likely pathogenic		Class 4: likely pathogenic	splice_acceptor_variant,intron_variant	splice acceptor	3:37090379-37090393	-	-9.79	15.13	5.34	-4.29921	-3.09238	-7.39159	Native loss high	Gain minimal
MLH1	NM_000249.3:c.1990-3C>G	-	r.1989_1990ins1990-83_1990-1	p.Val664Leufs*2	Intronic	RT-PCR of patient RNA	15993273	Yes	Unknown	3'SS-cryptic									Class 3: uncertain		Class 3: uncertain	splice_region_variant,intron_variant	splice acceptor region-intronic	3:37090392	G	-3.98872	9.32875	5.34003				Native loss high	No effect
MLH1	NM_000249.3:c.1990-1G>A	-	r.1990_2103del	p.Val664_Gln701del	Splice site	RT-PCR of patient RNA	19267393; 22949379	Yes	Unknown	3'SS-exon skip				0.96		28.44		0.999	Class 5: pathogenic		Class 5: pathogenic	splice_acceptor_variant	splice acceptor	3:37090394	A	-3.41035	8.75038	5.34003	0.563275	-7.95486	-7.39159	Native loss high	Gain minimal
MLH1	NM_000249.3:c.1996T>C	NP_000240.1:p.Trp666Arg	r.1996u>c	p.Trp666Arg	Missense	RT-PCR of patient RNA & minigene	18561205; UMD MLH1	No											Class 3: uncertain		Class 3: uncertain	missense_variant	exonic	3:37090401	C				0.641893	-2.33882	-1.69692	No effect	Gain minimal
MLH1	NM_000249.3:c.2016T>G	NP_000240.1:p.Cys672Trp	r.2016u>g	p.Cys672Trp	Missense	RT-PCR of patient RNA	UMD MLH1	No												Class 3: uncertain	Class 3: uncertain	missense_variant	exonic	3:37090421	G				1.09876	-8.50396	-7.4052	No effect	Gain minimal
MLH1	NM_000249.3:c.2027T>C	NP_000240.1:p.Leu676Pro	r.2027u>c	p.Leu676Pro	Missense	RT-PCR of patient RNA	19669161	No											Class 3: uncertain		Class 3: uncertain	missense_variant	exonic	3:37090432	C				-1.16526	-1.48083	-2.64609	No effect	Gain minimal
MLH1	NM_000249.3:c.2041G>A	NP_000240.1:p.Ala681Thr	r.2041g>a	p.Ala681Thr	Missense	RT-PCR of patient RNA & minigene	11139242; 18561205; 19669161	No			73.6	Proficient	30504929	0.1	700.72	1.5		0.992	Class 5: pathogenic		Class 5: pathogenic	missense_variant	exonic	3:37090446	A				0.20513	-1.02526	-0.820133	No effect	Gain minimal
MLH1	NM_000249.3:c.2059C>T	NP_000240.1:p.Arg687Trp	r.2059c>u	p.Arg687Trp	Missense	RT-PCR of patient RNA & minigene	11139242; 11920458; 16395668; 19267393; 22949379; 27629256	No			100	Proficient	19697156	0.428	6.69	3485.46		1	Class 5: pathogenic		Class 5: pathogenic	missense_variant	exonic	3:37090464	T				0.950243	-0.495536	0.454706	No effect	Gain minimal
MLH1	NM_000249.3:c.2066A>G	NP_000240.1:p.Gln689Arg	r.2066a>g	p.Gln689Arg	Missense	Minigene	18561205	No			101.5	Proficient	30504929	0.1				0.000111	Class 1: not pathogenic		Class 1: not pathogenic	missense_variant	exonic	3:37090471	G				4.89271	-7.32388	-2.43116	No effect	Gain minimal
MLH1	NM_000249.3:c.2103G>A	NP_000240.1:p.Gln701=	r.[1897_2103del, 1990_2103del, 2103g>a]	p.[Glu633_Glu663del, Val664_Gln701del, =]	Silent	RT-PCR of patient RNA & minigene	26247049	Yes	Incomplete	5'SS-exon skip									Class 3: uncertain		Class 3: uncertain	splice_region_variant,synonymous_variant	3bp near donor splice site-exon	3:37090508	A	0.239421	8.44214	8.68156	1.33769	-3.68422	-2.34653	Native loss high	Gain minimal
MLH1	NM_000249.3:c.2103G>C	NP_000240.1:p.Gln701His	r.1990_2103	p.Val664_Gln701del	Missense	RT-PCR of patient RNA	15849733; 16341550	Yes	Complete	5'SS-exon skip									Class 5: pathogenic		Class 5: pathogenic	missense_variant,splice_region_variant	3bp near donor splice site-exon	3:37090508	C	-4.08934	12.7709	8.68156	-0.562207	-1.78432	-2.34653	Native loss high	Gain minimal
MLH1	NM_000249.3:c.2103+3A>G	-	r.[1897_2103del, 1990_2103del]	p.[Glu633_Glu663del, Val664_Gln701del]	Intronic	RT-PCR of patient RNA; quantitative RNASeq of patient RNA	31642931; UMD MLH1	Yes	Complete	5'SS-exon skip									Class 3: uncertain	Class 5: pathogenic	Class 5: pathogenic	splice_region_variant,intron_variant	splice donor region-intronic	3:37090511	G	4.94958	3.73198	8.68156				Native loss high	No effect
MLH1	NM_000249.3:c.2104-2A>G	-	r.2104_2271del	p.?	Splice site	RT-PCR of patient RNA	Unpublished	Yes	Unknown	3'SS-exon skip									Class 4: likely pathogenic		Class 4: likely pathogenic	splice_acceptor_variant	splice acceptor	3:37091975	G	-0.133632	7.95486	7.82123				Native loss high	No effect
MLH1	NM_000249.3:c.2135G>A	NP_000240.1:p.Trp712Ter	r.2135g>a	p.Trp712*	Nonsense	PTT & RT-PCR of patient RNA	8574961	No											Class 5: pathogenic		Class 5: pathogenic	stop_gained	exonic	3:37092008	A				3.85257	-7.95486	-4.10229	No effect	Gain minimal
MLH1	NM_000249.3:c.2135G>C	NP_000240.1:p.Trp712Ser	r.2135g>c	p.Trp712Ser	Missense	RT-PCR of patient RNA	31332305	No						0.794	0.1	0.278				Class 3: uncertain	Class 3: uncertain	missense_variant	exonic	3:37092008-37092008	C				1.68	-1.51	0.17	No effect	Gain minimal
MLH1	NM_000249.3:c.2141G>A	NP_000240.1:p.Trp714Ter	r.2141g>a	p.Trp714*	Nonsense	PTT & RT-PCR of patient RNA	8863153; 9833759	No											Class 5: pathogenic		Class 5: pathogenic	stop_gained	exonic	3:37092014	A				-1.17373	1.34472	0.170985	No effect	No effect
MLH1	NM_000249.3:c.2146G>A	NP_000240.1:p.Val716Met	r.2146g>a	p.Val716Met	Missense	RT-PCR of patient RNA & diploid-haploid conversion analysis	15713769; 16395668; 19760518; 22949379	No			63.2	Moderate	20020535	0.324	0.000416	0.2		4.07e-05	Class 1: not pathogenic		Class 1: not pathogenic	missense_variant	exonic	3:37092019	A				-4.95201	-2.30733	-7.25934	No effect	Gain minimal
MLH1	NM_000249.3:c.2153A>C	NP_000240.1:p.His718Pro	r.2153a>c	p.His718Pro	Missense	RT-PCR of patient RNA	22949379	No						0.9		6.33		0.983	Class 4: likely pathogenic		Class 4: likely pathogenic	missense_variant	exonic	3:37092026	C				1.38171	-0.583846	0.797863	No effect	Gain minimal
MLH1	NM_000249.3:c.2161_2166dup	NP_000240.1:p.Tyr721_Lys722dup	r.2161_2166dup	p.Tyr721_Lys722dup	Inframe	RT-PCR of patient RNA	16341550	No											Class 3: uncertain		Class 3: uncertain	inframe_insertion	exonic	3:37092039-37092040	TATAAA				1.18862	-17.9406	-16.752	No effect	Gain minimal
MLH1	NM_000249.3:c.2185C>G	NP_000240.1:p.Leu729Val	r.2185c>g	p.Leu729Val	Missense	PTT & RT-PCR of patient RNA	9718327	No			101	Proficient	17510385						Class 3: uncertain		Class 3: uncertain	missense_variant	exonic	3:37092058	G				-1.06794	-0.00263061	-1.07057	No effect	No effect
MLH1	NM_000249.3:c.2195_2198dup	NP_000240.1:p.His733GlnfsTer14	r.2195_2198dup	p.His733Glnfs*14	Frameshift	PTT & RT-PCR of patient RNA	10190329	No						0.5	16.48	52.4		0.999	Class 5: pathogenic		Class 5: pathogenic	frameshift_variant	exonic	3:37092071-37092072	AACA				2.93975	-26.3764	-23.4366	No effect	Gain minimal
MLH1	NM_000249.3:c.2210A>T	NP_000240.1:p.Asp737Val	r.2210a>u	p.Asp737Val	Missense	RT-PCR of patient RNA	16341550	No											Class 3: uncertain		Class 3: uncertain	missense_variant	exonic	3:37092083	T				2.0144	-0.0645991	1.9498	No effect	Gain minimal
MLH1	NM_000249.3:c.2252A>G	NP_000240.1:p.Lys751Arg	r.2252a>g	p.Lys751Arg	Missense	RT-PCR of patient RNA	11139242	No			100.2	Proficient	30504929	0.1	0.01			0.0011	Class 2: likely not pathogenic		Class 2: likely not pathogenic	missense_variant	exonic	3:37092125	G				4.65371	-8.75038	-4.09667	No effect	Gain minimal
MLH1	NM_000249.3:c.2263A>T	NP_000240.1:p.Arg755Trp	r.2263a>u	p.Arg755Trp	Missense	RT-PCR of patient RNA	10480359; 16395668	No			10	Deficient	23403630						Class 3: uncertain		Class 3: uncertain	missense_variant	exonic	3:37092136	T				-1.50359	-5.24278	-6.74637	No effect	Gain minimal
MLH1	NM_000249.3:c.2265del	NP_000240.1:p.Arg755SerfsTer28	r.2265del	p.Arg755Serfs*28	Frameshift	RT-PCR of patient RNA	UMD MLH1	No												Class 3: uncertain	Class 3: uncertain	frameshift_variant	exonic	3:37092138	-				-2.2774	-4.34756	-6.62496	No effect	Gain minimal
MLH1	NM_000249.3:c.2265G>T	NP_000240.1:p.Arg755Ser	r.2265g>u	p.Arg755Ser	Missense	RT-PCR of patient RNA	UMD MLH1	No												Class 3: uncertain	Class 3: uncertain	missense_variant	exonic	3:37092138	T				-2.2774	-4.34756	-6.62496	No effect	Gain minimal
MLH1	NM_000249.3:c.2267G>A	NP_000240.1:p.Cys756Tyr	r.2267g>a	p.Cys756Tyr	Missense	RT-PCR of patient RNA	UMD MLH1	No						0.879	1.84			0.931		Class 3: uncertain	Class 3: uncertain	missense_variant	exonic	3:37092140	A				6.45599	-7.45535	-0.999355	No effect	Gain minimal
MLH1	NM_000249.3:c.2266_2269dup	NP_000240.1:p.Ter757LeufsTer35	r.2266_2269dup	p.*757Leuext*34	Stop loss	PTT & RT-PCR of patient RNA	8574961	No						0.5		301.69		0.997	Class 5: pathogenic		Class 5: pathogenic	frameshift_variant,stop_lost	exonic	3:37092142-37092143	TGTT				1.53719	-2.53654	-0.999355	No effect	Gain minimal
MLH1	NM_000249.3:c.2269dup	NP_000240.1:p.Ter757LeufsTer34	r.2269dup	p.*757Leuext*33	Stop loss	RT-PCR of patient RNA	14985405	No						0.5	4.06	4.00787e+06		1	Class 5: pathogenic		Class 5: pathogenic	frameshift_variant,stop_lost	exonic	3:37092142-37092143	T				1.53719	-2.53654	-0.999355	No effect	Gain minimal
MSH2	NM_000251.2:c.1A>T	NP_000242.1:p.Met1?	c.1a>u	p.?	Initiation codon	PTT & RT-PCR of patient RNA	9718327	No						0.683	0.1			0.177	Class 3: uncertain		Class 3: uncertain	start_lost	exonic	2:47630331	T				2.96814	-1.86688	1.10127	No effect	Gain minimal
MSH2	NM_000251.2:c.4G>A	NP_000242.1:p.Ala2Thr	r.4g>a	p.Ala2Thr	Missense	RT-PCR of patient RNA	16341550	No						0.499	0.01			0.01	Class 2: likely not pathogenic		Class 2: likely not pathogenic	missense_variant	exonic	2:47630334	A				1.86231	-2.46416	-0.601853	No effect	Gain minimal
MSH2	NM_000251.2:c.7G>T	NP_000242.1:p.Val3Leu	r.7g>u	p.Val3Leu	Missense	RT-PCR of patient RNA	UMD MSH2	No						0.1	0.01			0.0011		Class 2: likely not pathogenic	Class 2: likely not pathogenic	missense_variant	exonic	2:47630337	T				3.58125	-2.47998	1.10127	No effect	Gain minimal
MSH2	NM_000251.2:c.14C>A	NP_000242.1:p.Pro5Gln	r.14c>a	p.Pro5Gln	Missense	RT-PCR of patient RNA	16425354	No											Class 3: uncertain		Class 3: uncertain	missense_variant	exonic	2:47630344	A				0.434176	0.667092	1.10127	No effect	No effect
MSH2	NM_000251.2:c.23C>T	NP_000242.1:p.Thr8Met	r.23c>u	p.Thr8Met	Missense	RT-PCR of patient RNA	10777691	No			60.1	Moderate	30504929	0.1	0.001	0.11		1.26e-05	Class 1: not pathogenic		Class 1: not pathogenic	missense_variant	exonic	2:47630353	T				-2.96607	1.77967	-1.18641	No effect	No effect
MSH2	NM_000251.2:c.97A>G	NP_000242.1:p.Thr33Ala	r.97a>g	p.Thr33Ala	Missense	RT-PCR of patient RNA	16395668	No											Class 3: uncertain		Class 3: uncertain	missense_variant	exonic	2:47630427	G				0.416805	2.02576	2.44257	No effect	No effect
MSH2	NM_000251.2:c.128A>G	NP_000242.1:p.Tyr43Cys	r.128a>g	p.Tyr43Cys	Missense	RT-PCR of patient RNA	16395668	No			45.3	Moderate	Unpublished	0.898			1.07	0.904	Class 3: uncertain		Class 3: uncertain	missense_variant	exonic	2:47630458	G				1.19912	-8.18203	-6.98291	No effect	Gain minimal
MSH2	NM_000251.2:c.211G>C	NP_000242.1:p.Gly71Arg	r.195_211del	p.Tyr66Serfs*10	Missense	RT-PCR of patient RNA	28577310	Yes	Complete	5'SS-exon skip				0.5	6.52	1.92		0.926		Class 5: pathogenic	Class 5: pathogenic	missense_variant,splice_region_variant	3bp near donor splice site-exon	2:47630541-47630541	C	5.779	4.29	10.068				Native loss high	No effect
MSH2	NM_000251.2:c.212-478T>G	-	r.211_212ins212-553_212-479	p.?	Intronic	RT-PCR of patient RNA & minigene	21360204; 26247049	Yes	Unknown	5'SS-denovo-pseudoexon									Class 5: pathogenic		Class 5: pathogenic	intron_variant	deep intron acceptor	2:47635062	G				10.2844	-8.50396	1.78041	No effect	Gain high
MSH2	NM_000251.2:c.212-4del	-	r.=	p.=	Intronic	Minigene	UMD MSH2	No												Class 2: likely not pathogenic	Class 2: likely not pathogenic	splice_region_variant,intron_variant	splice acceptor region-intronic	2:47635536	-	8.97	-0.462131	8.50787	8.9697	-6.18798	2.78172	Native loss minimal	Gain high
MSH2	NM_000251.2:c.212-1G>A	-	r.[212_291del, 212_296del]	p.[Gly71Valfs*2, Gly71Glufs*75]	Splice site	RT-PCR of patient RNA	29568967	Yes	Unknown	3'SS-cryptic				0.96	4.06	1.75		0.994	Class 5: pathogenic		Class 5: pathogenic	splice_acceptor_variant	splice acceptor	2:47635539	A	-0.24251	8.75038	8.50787	6.46504	-7.95486	-1.48982	Native loss high	Gain minimal
MSH2	NM_000251.2:c.219G>A	NP_000242.1:p.Lys73=	r.219g>a	p.=	Silent	PTT & RT-PCR of patient RNA (NMD inhibitors not used in analysis)	9718327	No											Class 3: uncertain		Class 3: uncertain	synonymous_variant	exonic	2:47635547	A				-1.83178	-5.29404	-7.12581	No effect	Gain minimal
MSH2	NM_000251.2:c.244A>G	NP_000242.1:p.Lys82Glu	r.244a>g	p.Lys82Glu	Missense	Minigene	27629256	No			104.8	Proficient	27629256							Class 3: uncertain	Class 3: uncertain	missense_variant	exonic	2:47635572	G				0.103371	-1.16166	-1.05829	No effect	Gain minimal
MSH2	NM_000251.2:c.252T>C	NP_000242.1:p.Asn84=	r.252u>c	p.=	Silent	Minigene	UMD MSH2	No												Class 2: likely not pathogenic	Class 2: likely not pathogenic	synonymous_variant	exonic	2:47635580	C				3.97247	0.034438	4.00691	No effect	No effect
MSH2	NM_000251.2:c.274C>G	NP_000242.1:p.Leu92Val	r.274c>g	p.Leu92Val	Missense	RT-PCR of patient RNA	19669161	No						0.352	0.1			0.051	Class 3: uncertain		Class 3: uncertain	missense_variant	exonic	2:47635602	G				3.78069	-0.111342	3.66935	No effect	Gain minimal
MSH2	NM_000251.2:c.279_281del	NP_000242.1:p.Leu94del	r.279_281del	p.Leu94del	Inframe	Minigene	18561205	No						0.604	0.01	0.06		0.000984	Class 1: not pathogenic		Class 1: not pathogenic	inframe_deletion	exonic	2:47635607-47635609	-				5.40016	-26.8305	-21.4304	No effect	Gain minimal
MSH2	NM_000251.2:c.289C>G	NP_000242.1:p.Gln97Glu	r.289c>g	p.Gln97Glu	Missense	RT-PCR of patient RNA & minigene	UMD MSH2	No												Class 3: uncertain	Class 3: uncertain	missense_variant	exonic	2:47635617	G				7.90124	-6.39729	1.50395	No effect	Gain minimal
MSH2	NM_000251.2:c.295A>C	NP_000242.1:p.Arg99=	r.295a>c	p.=	Silent	RT-PCR of patient RNA (NMD inhibitors not used in analysis)	16425354	No											Class 3: uncertain		Class 3: uncertain	synonymous_variant	exonic	2:47635623	C				-5.64511	0.339894	-5.30521	No effect	No effect
MSH2	NM_000251.2:c.308A>G	NP_000242.1:p.Tyr103Cys	r.308a>g	p.Tyr103Cys	Missense	Minigene	16995940	No											Class 3: uncertain		Class 3: uncertain	missense_variant	exonic	2:47635636	G				3.14059	-8.18203	-5.04144	No effect	Gain minimal
MSH2	NM_000251.2:c.319G>C	NP_000242.1:p.Ala107Pro	r.319g>c	p.Ala107Pro	Missense	RT-PCR of patient RNA	31332305	No											Class 3: uncertain		Class 3: uncertain	missense_variant	exonic	2:47635647-47635647	C							No effect	No effect
MSH2	NM_000251.2:c.336C>A	NP_000242.1:p.Ser112=	r.336c>a	p.=	Silent	Minigene	UMD MSH2	No												Class 2: likely not pathogenic	Class 2: likely not pathogenic	synonymous_variant	exonic	2:47635664	A				-0.533137	1.10985	0.57671	No effect	No effect
MSH2	NM_000251.2:c.339G>A	NP_000242.1:p.Lys113=	r.339g>a	p.=	Silent	Minigene	18561205; 22949379	No						0.1	0.004	0.119		5.29e-05	Class 1: not pathogenic		Class 1: not pathogenic	synonymous_variant	exonic	2:47635667	A				-6.39423	-1.42174	-7.81597	No effect	Gain minimal
MSH2	NM_000251.2:c.366+1G>T	-	r.212_366del	p.Ala72Phefs*9	Splice site	RT-PCR of patient RNA	16395668	Yes	Unknown	5'SS-exon skip									Class 4: likely pathogenic		Class 4: likely pathogenic	splice_donor_variant	splice donor	2:47635695	T	0.325198	8.50396	8.82915				Native loss high	No effect
MSH2	NM_000251.2:c.366+3A>G	-	r.=	p.=	Intronic	Quantitative RNAseq of patient RNA (No NMD inhibitor used)	31642931	No												Class 3: uncertain	Class 3: uncertain	splice_region_variant,intron_variant	splice donor region-intronic	2:47635697	G	5.88	2.95	8.83	0.77	-0.65	0.12	Native loss high	Gain minimal
MSH2	NM_000251.2:c.367-27A>C	-	r.=	p.=	Intronic	RT-PCR of patient RNA & minigene	UMD MSH2	No												Class 2: likely not pathogenic	Class 2: likely not pathogenic	intron_variant	deep intron acceptor	2:47637206	C				-1.83432	-0.455229	-2.28955	No effect	Gain minimal
MSH2	NM_000251.2:c.367-1G>A	-	r.367del	p.Ala123Leufs*51	Splice site	RT-PCR of patient RNA	15926618	Yes	Unknown	3'SS-cryptic									Class 4: likely pathogenic		Class 4: likely pathogenic	splice_acceptor_variant	splice acceptor	2:47637232	A	-2.50202	8.75038	6.24836	2.79415	-7.95486	-5.16072	Native loss high	Gain minimal
MSH2	NM_000251.2:c.380A>G	NP_000242.1:p.Asn127Ser	r.[367_645del, 380a>g]	p.Asn127Ser	Missense	Minigene	27629256	No											Class 1: not pathogenic		Class 1: not pathogenic	missense_variant	exonic	2:47637246	G				5.41745	-8.75038	-3.33293	No effect	Gain minimal
MSH2	NM_000251.2:c.382C>G	NP_000242.1:p.Leu128Val	r.[367_578del, 367_645del, 382c>g]	p.Leu128Val	Missense	Minigene	UMD MSH2	Yes	Incomplete	3'SS-cryptic+exon skip										Class 3: uncertain	Class 3: uncertain	missense_variant	exonic	2:47637248	G				4.56639	0.829661	5.39605	No effect	No effect
MSH2	NM_000251.2:c.455T>C	NP_000242.1:p.Met152Thr	r.455u>c	p.Met152Thr	Missense	RT-PCR of patient RNA	UMD MSH2	No												Class 3: uncertain	Class 3: uncertain	missense_variant	exonic	2:47637321	C				3.85566	1.13066	4.98632	No effect	No effect
MSH2	NM_000251.2:c.471C>A	NP_000242.1:p.Gly157=	r.471c>a	p.=	Silent	RT-PCR of patient RNA	10777691	No											Class 2: likely not pathogenic		Class 2: likely not pathogenic	synonymous_variant	exonic	2:47637337	A				-1.66749	-0.802593	-2.47008	No effect	Gain minimal
MSH2	NM_000251.2:c.484G>A	NP_000242.1:p.Gly162Arg	r.484g>a	p.Gly162Arg	Missense	RT-PCR of patient RNA	22949379	No			8.1	Deficient	30504929	0.9	6.52	2.66		0.994	Class 5: pathogenic		Class 5: pathogenic	missense_variant	exonic	2:47637350	A				5.93865	-0.348238	5.59041	No effect	Gain minimal
MSH2	NM_000251.2:c.488T>G	NP_000242.1:p.Val163Gly	r.488u>g	p.Val163Gy	Missense	RT-PCR of patient RNA	22949379	No			10.9	Deficient	30504929	0.422	0.04	8376.74		0.996	Class 5: pathogenic		Class 5: pathogenic	missense_variant	exonic	2:47637354-47637354	G				7.07	-8.49	-1.42	No effect	Gain minimal
MSH2	NM_000251.2:c.513del	NP_000242.1:p.Lys172AsnfsTer2	r.513del	p.Lys172Asnfs*2	Frameshift	PTT & RT-PCR of patient RNA	10413423	No											Class 5: pathogenic		Class 5: pathogenic	frameshift_variant	exonic	2:47637379	-				2.68027	-0.259472	2.4208	No effect	Gain minimal
MSH2	NM_000251.2:c.518T>C	NP_000242.1:p.Leu173Pro	r.518u>c	p.Leu173Pro	Missense	RT-PCR of patient RNA & minigene	16395668; UMD MSH2	No			14.5	Deficient	17101317						Class 3: uncertain		Class 3: uncertain	missense_variant	exonic	2:47637384	C				0.365895	0.222743	0.588639	No effect	No effect
MSH2	NM_000251.2:c.518T>G	NP_000242.1:p.Leu173Arg	r.518u>g	p.Leu173Arg	Missense	RT-PCR of patient RNA	28577310	No						0.9	271.71	1.85		1	Class 5: pathogenic		Class 5: pathogenic	missense_variant	exonic	2:47637384	G				1.46446	-0.875822	0.588639	No effect	Gain minimal
MSH2	NM_000251.2:c.557A>G	NP_000242.1:p.Asn186Ser	r.557a>g	p.Asn186Ser	Missense	Minigene	UMD MSH2	No											Class 3: uncertain		Class 3: uncertain	missense_variant	exonic	2:47637423	G				-2.99887	-8.75038	-11.7493	No effect	Gain minimal
MSH2	NM_000251.2:c.560T>G	NP_000242.1:p.Leu187Arg	r.560u>g	p.Leu187Arg	Missense	RT-PCR of patient RNA	16395668	No			13.3	Deficient	30504929	0.9	4.06	3.51		0.992	Class 5: pathogenic		Class 5: pathogenic	missense_variant	exonic	2:47637426	G				6.0322	0.303509	6.33571	No effect	No effect
MSH2	NM_000251.2:c.562G>C	NP_000242.1:p.Glu188Gln	r.562g>c	p.Glu188Gln	Missense	RT-PCR of patient RNA	UMD MSH2	No						0.713	0.1			0.199		Class 3: uncertain	Class 3: uncertain	missense_variant	exonic	2:47637428	C				6.41484	-0.0791268	6.33571	No effect	Gain minimal
MSH2	NM_000251.2:c.571_573del	NP_000242.1:p.Leu191del	r.571_573del	p.Leu191del	Inframe	RT-PCR of patient RNA & minigene	22949379; UMD MSH2	No						0.5	4.06	79.02		0.997	Class 5: pathogenic		Class 5: pathogenic	inframe_deletion	exonic	2:47637437-47637439	-				2.00089	-20.4024	-18.4015	No effect	Gain minimal
MSH2	NM_000251.2:c.593A>G	NP_000242.1:p.Glu198Gly	r.593a>g	p.Glu198Gly	Missense	Minigene	16995940	No						0.9	0.001	0.82		0.007	Class 1: not pathogenic		Class 1: not pathogenic	missense_variant	exonic	2:47637459	G				2.14048	-0.53618	1.6043	No effect	Gain minimal
MSH2	NM_000251.2:c.595T>C	NP_000242.1:p.Cys199Arg	r.595u>c	p.Cys199Arg	Missense	PTT, RT-PCR of patient RNA, & minigene	9777949; 10413423; 18561205	No			8.7	Deficient	30504929	0.9	4.06	16.56		0.998	Class 5: pathogenic		Class 5: pathogenic	missense_variant	exonic	2:47637461	C				2.56266	-0.958356	1.6043	No effect	Gain minimal
MSH2	NM_000251.2:c.643C>T	NP_000242.1:p.Gln215Ter	r.643c>u	p.Gln215*	Nonsense	PTT & RT-PCR of patient RNA	10190329	No			10	Deficient	8521394						Class 5: pathogenic		Class 5: pathogenic	stop_gained,splice_region_variant	3bp near donor splice site-exon	2:47637509	T	8.89277	0.990776	9.88355				Native loss minimal	No effect
MSH2	NM_000251.2:c.645+1G>A	-	r.[367_645del, 492_645del]	p.[Ala123_Gln215del, Tyr165*]	Splice site	RT-PCR of patient RNA	22949379	Yes	Unknown	5'SS-exon skip				0.96	4.06	7.87		0.999	Class 5: pathogenic		Class 5: pathogenic	splice_donor_variant	splice donor	2:47637512	A	1.70152	8.18203	9.88355				Native loss high	No effect
MSH2	NM_000251.2:c.645+1G>T	-	r.367_645del	p.Ala123_Gln215del	Splice site	RT-PCR of patient RNA	16451135	Yes	Unknown	5'SS-exon skip									Class 4: likely pathogenic		Class 4: likely pathogenic	splice_donor_variant	splice donor	2:47637512	T	1.37959	8.50396	9.88355				Native loss high	No effect
MSH2	NM_000251.2:c.645+3A>G	-	r.=	p.=	Intronic	Quantitative RNAseq of patient RNA (No NMD inhibitor used)	31642931	No											Class 3: uncertain		Class 3: uncertain	splice_region_variant,intron_variant	splice donor region-intronic	2:47637514	G	9.6	0.28	9.88				Native loss minimal	No effect
MSH2	NM_000251.2:c.646-3T>G	-	r.645_646ins646-24_646-1	p.Ile216Phefs*8	Intronic	Diploid-haploid conversion analysis	10693791; 11691782	Yes	Complete	3'SS-cryptic	8.3	Deficient	11691782						Class 5: pathogenic		Class 5: pathogenic	splice_region_variant,intron_variant	splice acceptor region-intronic	2:47639550	G	-10.143	16.5167	6.37367	2.7967	-8.59838	-5.80167	Native loss high	Gain minimal
MSH2	NM_000251.2:c.722T>G	NP_000242.1:p.Leu241Arg	r.722u>g	p.Leu241Arg	Missense	Minigene	UMD MSH2	No												Class 3: uncertain	Class 3: uncertain	missense_variant	exonic	2:47639629	G				-0.594918	0.967016	0.372098	No effect	No effect
MSH2	NM_000251.2:c.728G>A	NP_000242.1:p.Arg243Gln	r.728g>a	p.Arg243Gln	Missense	RT-PCR of patient RNA & minigene	16395668; 26247049	No											Class 3: uncertain		Class 3: uncertain	missense_variant	exonic	2:47639635	A				-1.01653	-7.95486	-8.9714	No effect	Gain minimal
MSH2	NM_000251.2:c.754C>T	NP_000242.1:p.Gln252Ter	r.754c>u	p.Gln252*	Nonsense	PTT & RT-PCR of patient RNA	7585065; 9718327	No											Class 5: pathogenic		Class 5: pathogenic	stop_gained	exonic	2:47639661	T				1.06931	-1.50671	-0.437404	No effect	Gain minimal
MSH2	NM_000251.2:c.792+1G>A	-	r.646_792del	p.Ile216_Gln264del	Splice site	Diploid-haploid conversion analysis	15713769	Yes	Complete	5'SS-exon skip									Class 5: pathogenic		Class 5: pathogenic	splice_donor_variant	splice donor	2:47639700	A	-0.388243	8.18203	7.79378				Native loss high	No effect
MSH2	NM_000251.2:c.793-2A>C	-	r.793_942del	p.Val265_Gln314del	Splice site	RT-PCR of patient RNA	16395668	Yes	Unknown	3'SS-exon skip									Class 4: likely pathogenic		Class 4: likely pathogenic	splice_acceptor_variant	splice acceptor	2:47641406	C	2.31039	8.04232	10.3527	8.81158	-7.78628	1.0253	Native loss high	Gain high
MSH2	NM_000251.2:c.806C>T	NP_000242.1:p.Ser269Leu	r.[793_942del, 806c>u]	p.[Val265_Gln314del, Thr292Ser]	Missense	Minigene	16995940; 18561205; UMD MSH2	Yes	Incomplete	exon skip	4	Deficient	Unpublished	0.1			191.43	0.955	Class 3: uncertain	Class 4: likely pathogenic	Class 4: likely pathogenic	missense_variant	exonic	2:47641421	T				-0.709428	0.452825	-0.256603	No effect	No effect
MSH2	NM_000251.2:c.811_814del	NP_000242.1:p.Ser271ArgfsTer2	r.811_814del	p.Ser271Argfs*2	Frameshift	PTT & RT-PCR of patient RNA	7585065; 9718327	No											Class 5: pathogenic		Class 5: pathogenic	frameshift_variant	exonic	2:47641426-47641429	-				3.87695	-25.1832	-21.3063	No effect	Gain minimal
MSH2	NM_000251.2:c.815C>T	NP_000242.1:p.Ala272Val	r.[793_942del, 815c>u]	p.[Val265_Gln314del, Ala272Val]	Missense	RT-PCR of patient RNA & minigene	16995940; 18561205; 20587412	Yes	Incomplete	exon skip	37.5	Moderate	22102614	0.405	0.1	0.000218	2.86	4.24e-05	Class 1: not pathogenic		Class 1: not pathogenic	missense_variant	exonic	2:47641430	T				3.00242	0.874525	3.87695	No effect	No effect
MSH2	NM_000251.2:c.817_818delinsAA	NP_000242.1:p.Val273Lys	r.817_818delinsaa	p.Val273Lys	Missense	RT-PCR of patient RNA	15300854	No											Class 3: uncertain		Class 3: uncertain	missense_variant	exonic	2:47641432-47641433	AA				-2.04803	1.79143	-0.256603	No effect	No effect
MSH2	NM_000251.2:c.832G>A	NP_000242.1:p.Glu278Lys	r.[793_844del, 832g>a]	p.[Val265Metfs*10, Glu278Lys]	Missense	RT-PCR of patient RNA	UMD MSH2	Yes	Incomplete	exon skip				0.757	0.1			0.238		Class 3: uncertain	Class 3: uncertain	missense_variant	exonic	2:47641447	A				5.77121	-3.44646	2.32475	No effect	Gain minimal
MSH2	NM_000251.2:c.843A>T	NP_000242.1:p.Ser281=	r.843a>u	p.=	Silent	Minigene	UMD MSH2	No												Class 2: likely not pathogenic	Class 2: likely not pathogenic	synonymous_variant	exonic	2:47641458	T				-2.56723	-1.70422	-4.27145	No effect	Gain minimal
MSH2	NM_000251.2:c.875C>G	NP_000242.1:p.Thr292Ser	r.875c>g	p.Thr292Ser	Missense	Minigene	UMD MSH2	No												Class 3: uncertain	Class 3: uncertain	missense_variant	exonic	2:47641490	G				2.00191	1.71674	3.71866	No effect	No effect
MSH2	NM_000251.2:c.913G>A	NP_000242.1:p.Ala305Thr	r.913g>a	p.Ala305Thr	Missense	RT-PCR of patient RNA	19267393; 22949379	No			53.4	Moderate	22102614	0.9	0.01	0.27	0.39	0.009	Class 3: uncertain	Class 2: likely not pathogenic	Class 2: likely not pathogenic	missense_variant	exonic	2:47641528	A				1.56757	0.698637	2.2662	No effect	No effect
MSH2	NM_000251.2:c.942G>A	NP_000242.1:p.Gln314=	r.793_942del	p.Val265_Gln314del	Silent	RT-PCR of patient RNA	10777691	Yes	Complete	5'SS-exon skip									Class 5: pathogenic		Class 5: pathogenic	splice_region_variant,synonymous_variant	3bp near donor splice site-exon	2:47641557	A	1.89206	6.70235	8.59441				Native loss high	No effect
MSH2	NM_000251.2:c.942+2del	-	r.793_942del	p.Val265_Gln314del	Splice site	RT-PCR of patient RNA	Unpublished	Yes	Unknown	5'SS-exon skip									Class 4: likely pathogenic		Class 4: likely pathogenic	splice_donor_variant	splice donor	2:47641559	-	0.410992	8.18342	8.59441				Native loss high	No effect
MSH2	NM_000251.2:c.942+2T>A	-	r.793_942del	p.Val265_Gln314del	Splice site	RT-PCR of patient RNA	Unpublished	Yes	Unknown	5'SS-exon skip				0.96	6.52			0.994	Class 5: pathogenic		Class 5: pathogenic	splice_donor_variant	splice donor	2:47641559	A	0.410992	8.18342	8.59441				Native loss high	No effect
MSH2	NM_000251.2:c.942+3A>C	-	r.793_942del	p.Val265_Gln314del	Intronic	RT-PCR of patient RNA	UMD MSH2	Yes	Unknown	5'SS-exon skip										Class 3: uncertain	Class 3: uncertain	splice_region_variant,intron_variant	splice donor region-intronic	2:47641560	C	2.4425	6.1519	8.59441				Native loss high	No effect
MSH2	NM_000251.2:c.942+3A>T	-	r.793_942del	p.Val265_Gln314del	Intronic	PTT, RT-PCR of patient RNA, & diploid-haploid conversion analysis	10413423; 10882759; 10495924; 15713769; 16395668; 19267393; 19459153; 22949379; ﻿31332305	Yes	Complete	5'SS-exon skip				0.26		20871.3		1	Class 5: pathogenic		Class 5: pathogenic	splice_region_variant,intron_variant	splice donor region-intronic	2:47641560	T	2.53909	6.05532	8.59441				Native loss high	No effect
MSH2	NM_000251.2:c.943-1G>C	-	r.943_955del	p.Gly315Ilefs*12	Splice site	RT-PCR of patient RNA	Unpublished	Yes	Unknown	3'SS-cryptic									Class 4: likely pathogenic		Class 4: likely pathogenic	splice_acceptor_variant	splice acceptor	2:47643434	C	1.52899	8.06449	9.59348	6.09302	-2.7385	3.35452	Native loss high	Gain minimal
MSH2	NM_000251.2:c.944G>T	NP_000242.1:p.Gly315Val	r.944g>u	p.Gly315Val	Missense	RT-PCR of patient RNA	This study	No						0.1	0.1	1	0.004	4.66e-05		Class 1: not pathogenic	Class 1: not pathogenic	missense_variant,splice_region_variant	3bp near acceptor splice site-exon	2:47643436	T	9.98974	-0.396262	9.59348				Native loss minimal	No effect
MSH2	NM_000251.2:c.965G>A	NP_000242.1:p.Gly322Asp	r.965g>a	p.Gly322Asp	Missense	PTT & RT-PCR of patient RNA	10882759; 16395668; 19728162	No			85.1	Proficient	22102614	0.1	4.06e-12	1.02		4.61e-13	Class 1: not pathogenic		Class 1: not pathogenic	missense_variant	exonic	2:47643457	A				0.925413	0.550498	1.47591	No effect	No effect
MSH2	NM_000251.2:c.972G>A	NP_000242.1:p.Gln324=	r.972g>a	p.=	Silent	RT-PCR of patient RNA	10777691	No						0.1		0.74		0.076	Class 2: likely not pathogenic		Class 2: likely not pathogenic	synonymous_variant	exonic	2:47643464	A				-0.465442	-0.588627	-1.05407	No effect	Gain minimal
MSH2	NM_000251.2:c.984C>T	NP_000242.1:p.Ala328=	r.984c>u	p.=	Silent	RT-PCR of patient RNA	31332305	No											Class 2: likely not pathogenic		Class 2: likely not pathogenic	synonymous_variant	exonic	2:47643476-47643476	T				1.06	0.45	1.51	No effect	No effect
MSH2	NM_000251.2:c.989T>C	NP_000242.1:p.Leu330Pro	r.989u>c	p.Leu330Pro	Missense	RT-PCR of patient RNA	28577310	No			10.7	Deficient	30504929	0.9	4.06	3.71		0.993	Class 5: pathogenic		Class 5: pathogenic	missense_variant	exonic	2:47643481-47643481	C							No effect	No effect
MSH2	NM_000251.2:c.991A>G	NP_000242.1:p.Asn331Asp	r.991a>g	p.Asn331Asp	Missense	Minigene	18561205	No			62.4	Moderate	30504929	0.757	0.1	0.4		0.111	Class 3: uncertain		Class 3: uncertain	missense_variant	exonic	2:47643483	G				2.05648	-1.41952	0.636964	No effect	Gain minimal
MSH2	NM_000251.2:c.998G>A	NP_000242.1:p.Cys333Tyr	r.998g>a	p.Cys333Tyr	Missense	RT-PCR of patient RNA	19669161	No			16	Deficient	17101317						Class 5: pathogenic		Class 5: pathogenic	missense_variant	exonic	2:47643490	A				0.497787	1.01021	1.508	No effect	No effect
MSH2	NM_000251.2:c.1012G>A	NP_000242.1:p.Gly338Arg	r.[943_1076del, 1012g>a]	p.[Gly315Ilefs*29, Gly338Arg]	Missense	Minigene	16995940	Yes	Incomplete	exon skip	5.5	Deficient	Unpublished	0.9	0.1	2.37	158.581	0.997	Class 3: uncertain	Class 5: pathogenic	Class 5: pathogenic	missense_variant	exonic	2:47643504	A				-2.2568	-7.95486	-10.2117	No effect	Gain minimal
MSH2	NM_000251.2:c.1013G>A	NP_000242.1:p.Gly338Glu	r.1013g>a	p.Gly338Glu	Missense	RT-PCR of patient RNA	22949379	No						0.9	6.52	1.35		0.988	Class 5: pathogenic	Class 4: likely pathogenic	Class 4: likely pathogenic	missense_variant	exonic	2:47643505-47643505	A				-1.97	2.31	0.34	No effect	No effect
MSH2	NM_000251.2:c.1022T>C	NP_000242.1:p.Leu341Pro	r.1022u>c	p.Leu341Pro	Missense	RT-PCR of patient RNA	16395668	No			16	Deficient	30504929	0.9		6.63		0.984	Class 4: likely pathogenic		Class 4: likely pathogenic	missense_variant	exonic	2:47643514	C				-1.16212	0.585226	-0.57689	No effect	No effect
MSH2	NM_000251.2:c.1034G>A	NP_000242.1:p.Trp345Ter	r.1034g>a	p.Trp345*	Nonsense	Diploid-haploid conversion analysis	15713769	No											Class 5: pathogenic		Class 5: pathogenic	stop_gained	exonic	2:47643526	A				0.162019	-7.95486	-7.79284	No effect	Gain minimal
MSH2	NM_000251.2:c.1046C>A	NP_000242.1:p.Pro349His	r.1046c>a	p.Pro349His	Missense	Minigene	UMD MSH2	No												Class 3: uncertain	Class 3: uncertain	missense_variant	exonic	2:47643538	A				-3.76073	-0.165264	-3.92599	No effect	Gain minimal
MSH2	NM_000251.2:c.1046C>T	NP_000242.1:p.Pro349Leu	r.1046c>u	p.Pro349Leu	Missense	Minigene	UMD MSH2	No						0.9	4.06	35.7		0.999	Class 5: pathogenic		Class 5: pathogenic	missense_variant	exonic	2:47643538	T				-3.65588	-0.270112	-3.92599	No effect	Gain minimal
MSH2	NM_000251.2:c.1067T>A	NP_000242.1:p.Ile356Lys	r.1067u>a	p.Ile356Lys	Missense	RT-PCR of patient RNA	UMD MSH2	No			6.1	Deficient	Unpublished	0.9		1.96	148.005	1		Class 5: pathogenic	Class 5: pathogenic	missense_variant	exonic	2:47643559	A				-3.91255	0.0691209	-3.84343	No effect	No effect
MSH2	NM_000251.2:c.1076+1G>A	-	r.943_1076del	p.Gly315Ilefs*29	Splice site	RT-PCR of patient RNA	16395668; 10480359	Yes	Unknown	5'SS-exon skip									Class 5: pathogenic		Class 5: pathogenic	splice_donor_variant	splice donor	2:47643569	A	1.6314	8.18203	9.81343				Native loss high	No effect
MSH2	NM_000251.2:c.1077-10T>C	-	r.=	p.=	Intronic	Minigene	UMD MSH2	No											Class 1: not pathogenic		Class 1: not pathogenic	intron_variant	splice acceptor region-intronic	2:47656871	C	4.08142	1.16533	5.24675				Native loss high	No effect
MSH2	NM_000251.2:c.1077A>T	NP_000242.1:p.Arg359Ser	r.1077a>u	p.Arg359Ser	Missense	RT-PCR of patient RNA	11870161	No			12.9	Deficient	30504929	0.884	18183.7	12.14		1	Class 5: pathogenic		Class 5: pathogenic	missense_variant,splice_region_variant	3bp near acceptor splice site-exon	2:47656881	T	3.95767	1.28908	5.24675				Native loss high	No effect
MSH2	NM_000251.2:c.1159C>G	NP_000242.1:p.Leu387Val	r.1159c>g	p.Leu387Val	Missense	Minigene	UMD MSH2	No												Class 3: uncertain	Class 3: uncertain	missense_variant	exonic	2:47656963	G				7.35342	0.0206191	7.37404	No effect	Gain moderate
MSH2	NM_000251.2:c.1165C>T	NP_000242.1:p.Arg389Ter	r.1165c>u	p.Arg389*	Nonsense	PTT & RT-PCR of patient RNA	19459153	No											Class 5: pathogenic		Class 5: pathogenic	stop_gained	exonic	2:47656969	T				-1.06125	-1.10791	-2.16916	No effect	Gain minimal
MSH2	NM_000251.2:c.1168C>T	NP_000242.1:p.Leu390Phe	r.1168c>u	p.Leu390Phe	Missense	RT-PCR of patient RNA	10626171; 16395668	No			90.6	Proficient	22102614	0.112	4.06e-07	0.28		1.41e-08	Class 1: not pathogenic		Class 1: not pathogenic	missense_variant	exonic	2:47656972	T				-1.20665	-0.0320684	-1.23872	No effect	Gain minimal
MSH2	NM_000251.2:c.1189C>T	NP_000242.1:p.Gln397Ter	r.1189c>u	p.Gln397*	Nonsense	PTT & RT-PCR of patient RNA	8880570	No											Class 5: pathogenic		Class 5: pathogenic	stop_gained	exonic	2:47656993	T				2.03607	-7.75415	-5.71808	No effect	Gain minimal
MSH2	NM_000251.2:c.1216C>T	NP_000242.1:p.Arg406Ter	r.1216c>u	p.Arg406*	Nonsense	PTT, RT-PCR of patient RNA, & diploid-haploid conversion analysis	08062247; 15713769; 19459153	No											Class 5: pathogenic		Class 5: pathogenic	stop_gained	exonic	2:47657020	T				5.66404	-0.710389	4.95365	No effect	Gain minimal
MSH2	NM_000251.2:c.1236_1268del	NP_000242.1:p.Asn412_Glu422del	r.1236_1268del	p.Asn412_Glu422del	Inframe	RT-PCR of patient RNA	10777691	No											Class 3: uncertain		Class 3: uncertain	inframe_deletion	exonic	2:47657040-47657072	-				-2.15598	-8.03123	-10.1872	No effect	Gain minimal
MSH2	NM_000251.2:c.1275A>G	NP_000242.1:p.Glu425=	r.[1229_1276del, 1275a>g]	p.[=, Ile411_Gly426del]	Silent	RT-PCR of patient RNA & minigene	16341550;UMD MSH2; 31332305; this study	Yes	Incomplete	5'SS-cryptic				0.5	0.1	1.01		0.092	Class 3: uncertain		Class 3: uncertain	splice_region_variant,synonymous_variant	3bp near donor splice site-exon	2:47657079	G	4.90264	4.01932	8.92197				Native loss high	No effect
MSH2	NM_000251.2:c.1276G>A	NP_000242.1:p.Gly426Arg	r.1230_1276del	p.Ile411_Gly426del	Missense	RT-PCR of patient RNA	28577310	Yes	Complete	5'SS-cryptic				0.523	1.73	1.98		0.79		Class 5: pathogenic	Class 5: pathogenic	missense_variant,splice_region_variant	3bp near donor splice site-exon	2:47657080-47657080	A	1.868	7.054	8.922				Native loss high	No effect
MSH2	NM_000251.2:c.1276+1G>A	-	r.1229_1276del	p.Ile411_Gly426del	Splice site	RT-PCR of patient RNA	19669161	Yes	Unknown	5'SS-cryptic				0.96		5.52		0.993	Class 5: pathogenic		Class 5: pathogenic	splice_donor_variant	splice donor	2:47657081	A	0.739939	8.18203	8.92197				Native loss high	No effect
MSH2	NM_000251.2:c.1276+2T>A	-	r.[1077_1276del, 1229_1276del]	p.[Leu360Lysfs*16, Ile411_Gly426del]	Splice site	RT-PCR of patient RNA	16395668	Yes	Unknown	5'SS-exon skip+cryptic									Class 4: likely pathogenic		Class 4: likely pathogenic	splice_donor_variant	splice donor	2:47657082	A	0.73855	8.18342	8.92197				Native loss high	No effect
MSH2	NM_000251.2:c.1276+3A>C	-	r.1229_1276del	p.Ile411_Gly426del	Intronic	RT-PCR of patient RNA	UMD MSH2	Yes	Complete	5'SS-cryptic										Class 5: pathogenic	Class 5: pathogenic	splice_region_variant,intron_variant	splice donor region-intronic	2:47657083	C	1.86103	7.06094	8.92197				Native loss high	No effect
MSH2	NM_000251.2:c.1276+11A>G	-	r.=	p.=	Intronic	RT-PCR of patient RNA & minigene	UMD MSH2	No						0.26		1.87		0.396		Class 2: likely not pathogenic	Class 2: likely not pathogenic	intron_variant	deep intron donor	2:47657091	G				-1.08538	0.130579	-0.954804	No effect	No effect
MSH2	NM_000251.2:c.1277-67A>G	-	r.=	p.=	Intronic	Minigene	UMD MSH2	No												Class 2: likely not pathogenic	Class 2: likely not pathogenic	intron_variant	deep intron acceptor	2:47672620	G				-0.0578253	-8.75038	-8.8082	No effect	Gain minimal
MSH2	NM_000251.2:c.1277-14C>G	-	r.[1278_1277ins1277‐13_1277‐1, 1277_1386del]	p.[?, Lys427Glyfs*4]	Intronic	RT-PCR of patient RNA (NMD inhibitors not used in analysis); quantitative RNASeq of patient RNA	16341550; 31332305	No, Yes	Complete	3'SS-denovo									Class 3: uncertain	Class 5: pathogenic	Class 5: pathogenic	intron_variant	splice acceptor region-intronic	2:47672673	G	8.20913	1.91215	10.1213	9.59055	-8.06449	1.52606	Native loss moderate	Gain high
MSH2	NM_000251.2:c.1277-11_1277-9del	-	r.=	p.=	Intronic	Minigene	UMD MSH2	No												Class 2: likely not pathogenic	Class 2: likely not pathogenic	intron_variant	splice acceptor region-intronic	2:47672676-47672678	-	11.0145	-0.893267	10.1213	11.0145	-22.9647	-11.9501	Native loss minimal	Gain high
MSH2	NM_000251.2:c.1277-8T>C	-	r.=	p.=	Intronic	RT-PCR of patient RNA	UMD MSH2	No												Class 2: likely not pathogenic	Class 2: likely not pathogenic	splice_region_variant,intron_variant	splice acceptor region-intronic	2:47672679	C	9.66714	0.454139	10.1213				Native loss minimal	No effect
MSH2	NM_000251.2:c.1277-2A>G	-	r.1277_1386del	p.Lys427Glyfs*4	Splice site	RT-PCR of patient RNA	20587412	Yes	Unknown	3'SS-exon skip									Class 5: pathogenic		Class 5: pathogenic	splice_acceptor_variant	splice acceptor	2:47672685	G	2.16642	7.95486	10.1213				Native loss high	No effect
MSH2	NM_000251.2:c.1277-1G>C	-	r.1277_1386del	p.Lys427Glyfs*4	Splice site	RT-PCR of patient RNA	Unpublished	Yes	Unknown	3'SS-exon skip									Class 4: likely pathogenic		Class 4: likely pathogenic	splice_acceptor_variant	splice acceptor	2:47672686	C	2.05679	8.06449	10.1213				Native loss high	No effect
MSH2	NM_000251.2:c.1316_1318del	NP_000242.1:p.Pro439del	r.1316_1318del	p.Pro439del	Inframe	RT-PCR of patient RNA	31332305	No						0.5		0.55		0.355	Class 3: uncertain		Class 3: uncertain	inframe_deletion	exonic	2:47672725-47672728	-				-13.86	16.2	2.34	No effect	No effect
MSH2	NM_000251.2:c.1344C>T	NP_000242.1:p.Ser448=	c.1344c>u	p.=	Silent	RT-PCR of patient RNA	This study	No						0.1	0.1	1		0.011		Class 2: likely not pathogenic	Class 2: likely not pathogenic	synonymous_variant	exonic	2:47672754	T				4.85906	-0.924239	3.93482	No effect	Gain minimal
MSH2	NM_000251.2:c.1358T>A	NP_000242.1:p.Met453Lys	r.1354_1386del	p.Glu452_Gln462del	Missense	PTT & RT-PCR of patient RNA	10190329; 10196371	Yes	Complete	5'SS-cryptic									Class 5: pathogenic		Class 5: pathogenic	missense_variant	exonic	2:47672768	A				1.4709	-0.225681	1.24522	No effect	Gain minimal
MSH2	NM_000251.2:c.1373T>G	NP_000242.1:p.Leu458Ter	r.1373u>g	p.Leu458*	Nonsense	PTT & RT-PCR of patient RNA	8062247	No											Class 5: pathogenic		Class 5: pathogenic	stop_gained	exonic	2:47672783	G				0.795941	-1.61087	-0.814927	No effect	Gain minimal
MSH2	NM_000251.2:c.1386+1G>A	-	r.1277_1386del	p.Lys427Glyfs*4	Splice site	RT-PCR of patient RNA & minigene	16395668; 19669161	Yes	Unknown	5'SS-exon skip									Class 4: likely pathogenic		Class 4: likely pathogenic	splice_donor_variant	splice donor	2:47672797	A	1.18673	8.18203	9.36876				Native loss high	No effect
MSH2	NM_000251.2:c.1387-9T>A	-	r.1386_1387ins1387-7_1387-1	p.Val463Phefs*7	Intronic	RT-PCR of patient RNA	22949379	Yes	Unknown	3'SS-denovo				0.5	4.06	25.11		0.99	Class 5: pathogenic		Class 5: pathogenic	intron_variant	splice acceptor region-intronic	2:47690161	A	4.20913	7.37801	11.5871	5.68767	-8.36676	-2.67909	Native loss high	Gain minimal
MSH2	NM_000251.2:c.1387-8G>T	-	r.=	p.=	Intronic	Minigene	18561205	No						0.26	0.01	0.07		0.000262	Class 1: not pathogenic		Class 1: not pathogenic	splice_region_variant,intron_variant	splice acceptor region-intronic	2:47690162	T	12.0841	-0.496973	11.5871				Native loss minimal	No effect
MSH2	NM_000251.2:c.1409T>A	NP_000242.1:p.Val470Glu	r.1409u>a	p.Val470Glu	Missense	RT-PCR of patient RNA & minigene	18561205; UMD MSH2	No											Class 3: uncertain		Class 3: uncertain	missense_variant	exonic	2:47690192	A				-6.1155	1.54794	-4.56756	No effect	No effect
MSH2	NM_000251.2:c.1457_1460del	NP_000242.1:p.Asn486ThrfsTer10	r.1457_1460del	p.Asn486Thrfs*10	Frameshift	PTT & RT-PCR of patient RNA	10413423	No											Class 5: pathogenic		Class 5: pathogenic	frameshift_variant	exonic	2:47690240-47690243	-				-5.85105	-17.4911	-23.3422	No effect	Gain minimal
MSH2	NM_000251.2:c.1488A>G	NP_000242.1:p.Leu496=	r.=	p.=	Silent	Minigene	18561205	No											Class 2: likely not pathogenic		Class 2: likely not pathogenic	synonymous_variant	exonic	2:47690271	G				2.28943	-2.68432	-0.394897	No effect	Gain minimal
MSH2	NM_000251.2:c.1560A>G	NP_000242.1:p.Gly520=	r.1560a>g	p.=	Silent	RT-PCR of patient RNA	31332305	No												Class 2: likely not pathogenic	Class 2: likely not pathogenic	synonymous_variant	exonic	2:47693846-47693846	G				1.91	-8.17	-6.26	No effect	Gain minimal
MSH2	NM_000251.2:c.1511-9A>G	-	r.=	p.=	Intronic	RT-PCR of patient RNA	This study	No												Class 2: likely not pathogenic	Class 2: likely not pathogenic	intron_variant	splice acceptor region-intronic	2:47693788	G	4.8243	0.879184	5.70349				Native loss moderate	No effect
MSH2	NM_000251.2:c.1511-9A>T	-	r.=	p.=	Intronic	Minigene	UMD MSH2	No											Class 1: not pathogenic		Class 1: not pathogenic	intron_variant	splice acceptor region-intronic	2:47693788	T	6.71216	-1.00867	5.70349				Native loss minimal	No effect
MSH2	NM_000251.2:c.1511-2A>G	-	r.1510_1511ins1511-1	p.Asp506Glyfs*7	Splice site	Diploid-haploid conversion analysis	15713769	Yes	Complete	3'SS-denovo									Class 5: pathogenic		Class 5: pathogenic	splice_acceptor_variant	splice acceptor	2:47693795	G	-2.25137	7.95486	5.70349	9.05496	-8.75038	0.30458	Native loss high	Gain high
MSH2	NM_000251.2:c.1516G>T	NP_000242.1:p.Asp506Tyr	r.[1511_1661del, 1516g>u]	p.[Gly504Alafs*3, Asp506Tyr]	Missense	Minigene	16995940; 18561205	Yes	Incomplete	exon skip									Class 3: uncertain		Class 3: uncertain	missense_variant	exonic	2:47693802	T				2.62077	-1.04515	1.57562	No effect	Gain minimal
MSH2	NM_000251.2:c.1566C>G	NP_000242.1:p.Tyr522Ter	r.1566c>g	p.Tyr522*	Nonsense	Diploid-haploid conversion analysis	15713769	No											Class 5: pathogenic		Class 5: pathogenic	stop_gained	exonic	2:47693852	G				0.099247	2.01132	2.11056	No effect	No effect
MSH2	NM_000251.2:c.1567T>A	NP_000242.1:p.Phe523Ile	r.1567u>a	p.Phe523Ile	Missense	RT-PCR of tumour RNA	17016615	No			50	Moderate	18227862						Class 3: uncertain		Class 3: uncertain	missense_variant	exonic	2:47693853	A				1.70032	0.410245	2.11056	No effect	No effect
MSH2	NM_000251.2:c.1571G>C	NP_000242.1:p.Arg524Pro	r.1571g>c	p.Arg524Pro	Missense	RT-PCR of patient RNA & minigene	16995940	No			7	Deficient	20672385						Class 4: likely pathogenic		Class 4: likely pathogenic	missense_variant	exonic	2:47693857	C				2.94052	-0.82996	2.11056	No effect	Gain minimal
MSH2	NM_000251.2:c.1593_1613del	NP_000242.1:p.Lys531_Lys537del	r.1593_1613del	p.Lys531_Lys537del	Inframe	Diploid-haploid conversion analysis	15713769	No						0.5		2.33		0.7	Class 3: uncertain		Class 3: uncertain	inframe_deletion	exonic	2:47693879-47693899	-				-2.92372	-17.4382	-20.3619	No effect	Gain minimal
MSH2	NM_000251.2:c.1600C>T	NP_000242.1:p.Arg534Cys	r.[1511_1661del, 1600c>u]	p.[Gly504Alafs*3, Arg534Cys]	Missense	Minigene	16995940; 18561205	Yes	Incomplete	exon skip									Class 3: uncertain		Class 3: uncertain	missense_variant	exonic	2:47693886	T				0.258618	-1.11795	-0.859328	No effect	Gain minimal
MSH2	NM_000251.2:c.1602T>A	NP_000242.1:p.Arg534=	r.1602u>a	p.=	Silent	Minigene	18561205	No											Class 2: likely not pathogenic		Class 2: likely not pathogenic	synonymous_variant	exonic	2:47693888	A				-1.82887	0.969544	-0.859328	No effect	No effect
MSH2	NM_000251.2:c.1642G>T	NP_000242.1:p.Gly548Cys	r.1642g>u	p.Gly548Cys	Missense	RT-PCR of patient RNA	16395668	No											Class 3: uncertain		Class 3: uncertain	missense_variant	exonic	2:47693928	T				9.13887	-1.99094	7.14792	No effect	Gain high
MSH2	NM_000251.2:c.1643G>A	NP_000242.1:p.Gly548Asp	r.1643g>a	p.Gly548Asp	Missense	RT-PCR of mammalian cells & minigene	UMD MSH2	No												Class 3: uncertain	Class 3: uncertain	missense_variant	exonic	2:47693929	A				8.02576	-0.877835	7.14792	No effect	Gain moderate
MSH2	NM_000251.2:c.1660A>G	NP_000242.1:p.Ser554Gly	r.1511_1661del	p.Gly504Alafs*3	Missense	Diploid-haploid conversion analysis	15713769	Yes	Complete	5'SS-exon skip									Class 5: pathogenic		Class 5: pathogenic	missense_variant,splice_region_variant	3bp near donor splice site-exon	2:47693946	G	0.237052	4.61951	4.85656				Native loss high	No effect
MSH2	NM_000251.2:c.1660A>T	NP_000242.1:p.Ser554Cys	r.[1511_1661del, 1643_1661del]	p.[Gly504Alafs*3, Gly548Alafs*3]	Missense	RT-PCR of patient RNA & minigene	18561205	Yes	Complete	5'SS-exon skip+cryptic									Class 5: pathogenic		Class 5: pathogenic	missense_variant,splice_region_variant	3bp near donor splice site-exon	2:47693946	T	0.724257	4.1323	4.85656				Native loss high	No effect
MSH2	NM_000251.2:c.1661G>A	NP_000242.1:p.Ser554Asn	r.1511_1661del	p.Gly504Alafs*3	Missense	RT-PCR of patient RNA	23523604; this study	Yes	Complete	5'SS-exon skip	76.6	Proficient	This Study							Class 5: pathogenic	Class 5: pathogenic	missense_variant,splice_region_variant	3bp near donor splice site-exon	2:47693947	A	-2.15729	7.01384	4.85656				Native loss high	No effect
MSH2	NM_000251.2:c.1661G>C	NP_000242.1:p.Ser554Thr	r.1511_1661del	p.Gly504Alafs*3	Missense	RT-PCR of patient RNA	15365996	Yes	Complete	5'SS-exon skip									Class 5: pathogenic		Class 5: pathogenic	missense_variant,splice_region_variant	3bp near donor splice site-exon	2:47693947	C	-7.16191	12.0185	4.85656				Native loss high	No effect
MSH2	NM_000251.2:c.1661+5G>C	-	r.1511_1661del	p.Gly504Alafs*3	Intronic	RT-PCR of patient RNA	16451135; This study	Yes	Unknown	5'SS-exon skip				0.26		1.95		0.406	Class 3: uncertain	Class 4: likely pathogenic	Class 4: likely pathogenic	splice_region_variant,intron_variant	splice donor region-intronic	2:47693952	C	-1.90394	6.76049	4.85656				Native loss high	No effect
MSH2	NM_000251.2:c.1661+6C>T	-	r.=	p.=	Intronic	PTT & RT-PCR of patient RNA	9718327	No						0.26	0.1			0.034	Class 2: likely not pathogenic		Class 2: likely not pathogenic	splice_region_variant,intron_variant	splice donor region-intronic	2:47693953	T	7.44152	-2.58496	4.85656				Native loss minimal	No effect
MSH2	NM_000251.2:c.1661+12G>A	-	r.=	p.=	Intronic	Minigene	UMD MSH2	No											Class 1: not pathogenic		Class 1: not pathogenic	intron_variant	deep intron donor	2:47693959	A				-4.00386	-0.117095	-4.12095	No effect	Gain minimal
MSH2	NM_000251.2:c.1662-18T>C	-	r.=	p.=	Intronic	RT-PCR of patient RNA	UMD MSH2	No											Class 3: uncertain	Class 2: likely not pathogenic	Class 2: likely not pathogenic	intron_variant	splice acceptor region-intronic	2:47698086	C	8.14456	-0.133263	8.0113				Native loss minimal	No effect
MSH2	NM_000251.2:c.1662-9G>A	-	r.=	p.=	Intronic	PTT & RT-PCR of patient RNA	9718327; 22949379	No						0.26	2.8e-12			9.84e-13	Class 1: not pathogenic		Class 1: not pathogenic	intron_variant	splice acceptor region-intronic	2:47698095	A	8.53963	-0.52833	8.0113				Native loss minimal	No effect
MSH2	NM_000251.2:c.1662-1G>A	-	r.1662_1759del	p.Ser554Argfs*11	Splice site	RT-PCR of patient RNA	11809679	Yes	Complete	3'SS-exon skip									Class 5: pathogenic		Class 5: pathogenic	splice_acceptor_variant	splice acceptor	2:47698103	A	-0.73908	8.75038	8.0113				Native loss high	No effect
MSH2	NM_000251.2:c.1666T>C	NP_000242.1:p.Leu556=	r.1666u>c	p.=	Silent	RT-PCR of patient RNA & minigene	16395668; 18561205; 22949379; 31332305	No						0.1	5.86e-06			6.51e-07	Class 1: not pathogenic		Class 1: not pathogenic	synonymous_variant	exonic	2:47698108	C				1.66905	-0.820368	0.848684	No effect	Gain minimal
MSH2	NM_000251.2:c.1680T>C	NP_000242.1:p.Asn560=	r.1680u>c	p.=	Silent	Minigene	18561205	No						0.1	0.1			0.011	Class 2: likely not pathogenic		Class 2: likely not pathogenic	synonymous_variant	exonic	2:47698122	C				0.427473	0.421211	0.848684	No effect	No effect
MSH2	NM_000251.2:c.1681G>A	NP_000242.1:p.Glu561Lys	r.1681g>a	p.Glu561Lys	Missense	RT-PCR of patient RNA	16395668	No											Class 3: uncertain		Class 3: uncertain	missense_variant	exonic	2:47698123	A				-0.112758	0.961442	0.848684	No effect	No effect
MSH2	NM_000251.2:c.1737A>G	NP_000242.1:p.Lys579=	r.1737a>g	p.=	Silent	RT-PCR of patient RNA & minigene	16395668; 18561205; 31332305	No						0.1		0.06		0.007	Class 2: likely not pathogenic		Class 2: likely not pathogenic	synonymous_variant	exonic	2:47698179	G				0.645737	-5.19365	-4.54792	No effect	Gain minimal
MSH2	NM_000251.2:c.1738G>T	NP_000242.1:p.Glu580Ter	r.1738g>u	p.Glu580*	Nonsense	Diploid-haploid conversion analysis	15713769	No											Class 5: pathogenic		Class 5: pathogenic	stop_gained	exonic	2:47698180	T				-3.5686	-0.881833	-4.45043	No effect	Gain minimal
MSH2	NM_000251.2:c.1748A>G	NP_000242.1:p.Asn583Ser	r.1748a>g	p.Asn583Ser	Missense	RT-PCR of patient RNA	UMD MSH2	No						0.1	0.1			0.011	Class 3: uncertain	Class 2: likely not pathogenic	Class 2: likely not pathogenic	missense_variant	exonic	2:47698190	G				3.74987	3.98952	7.73938	No effect	No effect
MSH2	NM_000251.2:c.1759G>C	NP_000242.1:p.Gly587Arg	r.1662_1759del	p.Ser554Argfs*11	Missense	RT-PCR of patient RNA & minigene	18561205; 20587412	Yes	Complete	5'SS-exon skip									Class 5: pathogenic		Class 5: pathogenic	missense_variant,splice_region_variant	3bp near donor splice site-exon	2:47698201	C	-3.66524	11.4882	7.82294				Native loss high	No effect
MSH2	NM_000251.2:c.1759+9A>C	-	r.=	p.=	Intronic	Minigene	UMD MSH2	No												Class 2: likely not pathogenic	Class 2: likely not pathogenic	intron_variant	deep intron donor	2:47698210	C				1.46536	-1.27832	0.187042	No effect	Gain minimal
MSH2	NM_000251.2:c.1760-110_1760-108dup	-	r.=	p.=	Intronic	Minigene	18561205	No											Class 2: likely not pathogenic		Class 2: likely not pathogenic	intron_variant	deep intron acceptor	2:47702056-47702057	GGA				0.55091	-5.8857	-5.33479	No effect	Gain minimal
MSH2	NM_000251.2:c.1760-62G>A	-	r.=	p.=	Intronic	Minigene	UMD MSH2	No											Class 1: not pathogenic		Class 1: not pathogenic	intron_variant	deep intron acceptor	2:47702102	A				6.89316	-7.95486	-1.0617	No effect	Gain minimal
MSH2	NM_000251.2:c.1760del	NP_000242.1:p.Gly587AlafsTer3	r.1760del	p.Gly587Alafs*3	Frameshift	PTT & RT-PCR of patient RNA	10413423	No											Class 5: pathogenic		Class 5: pathogenic	frameshift_variant,splice_region_variant	3bp near acceptor splice site-exon	2:47702164	-	8.89232	0.16196	9.05428				Native loss minimal	No effect
MSH2	NM_000251.2:c.1761C>G	NP_000242.1:p.Gly587=	r.1761c>g	p.=	Silent	RT-PCR of patient RNA	UMD MSH2	No												Class 2: likely not pathogenic	Class 2: likely not pathogenic	splice_region_variant,synonymous_variant	3bp near acceptor splice site-exon	2:47702165	G	9.38869	-0.334404	9.05428				Native loss minimal	No effect
MSH2	NM_000251.2:c.1786_1788del	NP_000242.1:p.Asn596del	r.1786_1788del	p.Asn596del	Inframe	RT-PCR of patient RNA & minigene	8574961; 16395668; 18561205	No			13	Deficient	22102614	0.212		2530000	65.88	1	Class 5: pathogenic		Class 5: pathogenic	inframe_deletion	exonic	2:47702190-47702192	-				-1.00797	-18.5641	-19.572	No effect	Gain minimal
MSH2	NM_000251.2:c.1787A>G	NP_000242.1:p.Asn596Ser	r.1787a>g	p.Asn596Ser	Missense	RT-PCR of patient RNA	19669161	No						0.1	1.65	0.9		0.142	Class 3: uncertain		Class 3: uncertain	missense_variant	exonic	2:47702191	G				-2.01204	3.46433	1.45229	No effect	No effect
MSH2	NM_000251.2:c.1790A>G	NP_000242.1:p.Asp597Gly	r.1790a>g	p.Asp597Gly	Missense	Minigene	UMD MSH2	No												Class 3: uncertain	Class 3: uncertain	missense_variant	exonic	2:47702194	G				4.83711	-8.18203	-3.34492	No effect	Gain minimal
MSH2	NM_000251.2:c.1799C>T	NP_000242.1:p.Ala600Val	r.1799c>u	p.Ala600Val	Missense	RT-PCR of patient RNA	11920458	No											Class 3: uncertain		Class 3: uncertain	missense_variant	exonic	2:47702203	T				1.92894	-0.476652	1.45229	No effect	Gain minimal
MSH2	NM_000251.2:c.1801C>T	NP_000242.1:p.Gln601Ter	r.1801c>u	p.Gln601*	Nonsense	PTT & RT-PCR of patient RNA	7585065; 9718327	No											Class 5: pathogenic		Class 5: pathogenic	stop_gained	exonic	2:47702205	T				1.36332	0.088964	1.45229	No effect	No effect
MSH2	NM_000251.2:c.1828C>A	NP_000242.1:p.His610Asn	r.1828c>a	p.His610Asn	Missense	Minigene	18561205	No											Class 3: uncertain		Class 3: uncertain	missense_variant	exonic	2:47702232	A				-3.88158	-10.6661	-14.5477	No effect	Gain minimal
MSH2	NM_000251.2:c.1847C>G	NP_000242.1:p.Pro616Arg	r.[1760_2005del, 1847c>g]	r.[Tyr588_Gly669del, Pro616Arg]	Missense	Minigene	UMD MSH2	Yes	Incomplete	exon skip										Class 3: uncertain	Class 3: uncertain	missense_variant	exonic	2:47702251	G				-1.10998	0.74413	-0.36585	No effect	No effect
MSH2	NM_000251.2:c.1865C>T	NP_000242.1:p.Pro622Leu	r.1865c>u	p.Pro622Leu	Missense	PTT & RT-PCR of patient RNA	8062247; 19267393; 22949379	No			3	Deficient	22102614	0.9	6.52	1.68	217.02	1	Class 5: pathogenic		Class 5: pathogenic	missense_variant	exonic	2:47702269	T				1.62741	0.44602	2.07343	No effect	No effect
MSH2	NM_000251.2:c.1873T>G	NP_000242.1:p.Leu625Val	r.1873u>g	p.Leu625Val	Missense	RT-PCR of patient RNA	8613431	No											Class 3: uncertain		Class 3: uncertain	missense_variant	exonic	2:47702277	G				-5.28083	0.95646	-4.32437	No effect	No effect
MSH2	NM_000251.2:c.1881A>C	NP_000242.1:p.Lys627Asn	r.1881a>c	p.Lys627Asn	Missense	RT-PCR of patient RNA	16395668	No											Class 3: uncertain		Class 3: uncertain	missense_variant	exonic	2:47702285	C				-5.76717	-1.00897	-6.77615	No effect	Gain minimal
MSH2	NM_000251.2:c.1906G>C	NP_000242.1:p.Ala636Pro	r.1906g>c	p.Ala636Pro	Missense	Diploid-haploid conversion analysis & RT-PCR of patient RNA	10693791; 22949379	No			4.2	Deficient	30504929	0.1	242000000000	4.14		1	Class 5: pathogenic		Class 5: pathogenic	missense_variant	exonic	2:47702310	C				3.13284	-7.00642	-3.87358	No effect	Gain minimal
MSH2	NM_000251.2:c.1912A>G	NP_000242.1:p.Arg638Gly	r.1912a>g	p.Arg638Gly	Missense	RT-PCR of patient RNA & minigene	18561205	No											Class 3: uncertain		Class 3: uncertain	missense_variant	exonic	2:47702316	G				3.0212	-1.13591	1.88529	No effect	Gain minimal
MSH2	NM_000251.2:c.1915C>T	NP_000242.1:p.His639Tyr	r.1914_2005del	p.His639Profs*6	Missense	PTT, RT-PCR of patient RNA, & minigene	8062247; 11920458; 16395668	Yes	Complete	5'SS-denovo									Class 5: pathogenic		Class 5: pathogenic	missense_variant	exonic	2:47702319	T				9.36876	-7.75415	1.61461	No effect	Gain high
MSH2	NM_000251.2:c.1916A>T	NP_000242.1:p.His639Leu	r.1916a>t	p.His639Leu	Missense	Minigene	UMD MSH2	No						0.9	0.1			0.474		Class 3: uncertain	Class 3: uncertain	missense_variant	exonic	2:47702320	T				2.79099	-0.905695	1.88529	No effect	Gain minimal
MSH2	NM_000251.2:c.1921T>G	NP_000242.1:p.Cys641Gly	r.1921u>g	p.Cys641Gly	Missense	PTT & RT-PCR of patient RNA	9718327	No											Class 3: uncertain		Class 3: uncertain	missense_variant	exonic	2:47702325	G				-0.666276	2.55157	1.88529	No effect	No effect
MSH2	NM_000251.2:c.1933C>G	NP_000242.1:p.Gln645Glu	r.1933c>g	p.Gln645Glu	Missense	RT-PCR of patient RNA & minigene	18561205	No											Class 3: uncertain		Class 3: uncertain	missense_variant	exonic	2:47702337	G				1.73921	0.146088	1.88529	No effect	No effect
MSH2	NM_000251.2:c.1979A>G	NP_000242.1:p.Asp660Gly	r.1979_2005del	p.Asp660_Thr668del	Missense	RT-PCR of patient RNA	20587412	Yes	Unknown	5'SS-denovo				0.64	4.06	3.45		0.961	Class 4: likely pathogenic		Class 4: likely pathogenic	missense_variant	exonic	2:47702383	G				8.138	-8.18203	-0.0440232	No effect	Gain moderate
MSH2	NM_000251.2:c.2005G>T	NP_000242.1:p.Gly669Cys	r.1760_2005del	p.Tyr588_Gly669del	Missense	RT-PCR of mammalian cells & minigene	UMD MSH2	Yes	Complete	5'SS-exon skip										Class 5: pathogenic	Class 5: pathogenic	missense_variant,splice_region_variant	3bp near donor splice site-exon	2:47702409	T	-4.63914	9.42322	4.78408				Native loss high	No effect
MSH2	NM_000251.2:c.2005+2del	-	r.2005_2006ins2005+1_2005+30del2005+2	p.?	Splice site	RT-PCR of patient RNA & minigene	UMD MSH2	Yes	Complete	5'SS-cryptic									Class 4: likely pathogenic	Class 5: pathogenic	Class 5: pathogenic	splice_donor_variant	splice donor	2:47702411	-	-3.39	8.17408	4.78408				Native loss high	No effect
MSH2	NM_000251.2:c.2005+8dup	-	r.=	p.=	Intronic	RT-PCR of patient RNA	16395668; 22949379	No						0.26		0.77		0.213	Class 2: likely not pathogenic		Class 2: likely not pathogenic	intron_variant	deep intron donor	2:47702417-47702418	A				-3.23804	-6.80484	-10.0429	No effect	Gain minimal
MSH2	NM_000251.2:c.2005+9C>A	-	r.2005_2006ins2005+1_2005+30	p.?	Intronic	RT-PCR of patient RNA & minigene	UMD MSH2	Yes	Unknown	5'SS-cryptic										Class 3: uncertain	Class 3: uncertain	intron_variant	deep intron donor	2:47702418	A				-4.48849	0.500262	-3.98823	No effect	No effect
MSH2	NM_000251.2:c.2006-6T>C	-	r.=	p.=	Intronic	RT-PCR of patient RNA & minigene	18561205; 27629256	No											Class 1: not pathogenic		Class 1: not pathogenic	splice_region_variant,intron_variant	splice acceptor region-intronic	2:47703500	C	7.91581	0.310746	8.22656				Native loss minimal	No effect
MSH2	NM_000251.2:c.2006-5T>A	-	r.[2005_2006ins2006-3_2006-1, 2006_2210del]	p.[Thr668_Gly669insVal, Pro670Leufs*7]	Intronic	RT-PCR of patient RNA	16372347	Yes	Unknown	3'SS-exon skip+denovo									Class 3: uncertain		Class 3: uncertain	splice_region_variant,intron_variant	splice acceptor region-intronic	2:47703501	A	3.7496	4.47695	8.22656				Native loss high	No effect
MSH2	NM_000251.2:c.2006‐3T>G	-	r.2006_2210del	p.Pro670Leufs*7	Intronic	Quantitative RNAseq of patient RNA	31642931	Yes	Complete	3'SS-exon skip										Class 5: pathogenic	Class 5: pathogenic	splice_region_variant,intron_variant	splice acceptor region-intronic	2:47703503	G	-1.69	9.92	8.23				Native loss high	No effect
MSH2	NM_000251.2:c.2006-2A>G	-	r.2006_2210del	p.Pro670Leufs*7	Splice site	RT-PCR of tumour sample	17250671	Yes	Unknown	3'SS-exon skip									Class 4: likely pathogenic		Class 4: likely pathogenic	splice_acceptor_variant	splice acceptor	2:47703504	G	0.271694	7.95486	8.22656				Native loss high	No effect
MSH2	NM_000251.2:c.2006G>T	NP_000242.1:p.Gly669Val	r.[2006_2210del, 2006g>u]	p.[Gly669Val, Pro670Leufs*7]	Missense	RT-PCR of patient RNA & minigene	26247049; 27629256; UMD MSH2	Yes	Incomplete; Complete	3'SS-exon skip	1	Deficient	27629256	0.9		31.73		0.997	Class 5: pathogenic		Class 5: pathogenic	missense_variant,splice_region_variant	3bp near acceptor splice site-exon	2:47703506	T	6.2643	1.96226	8.22656				Native loss moderate	No effect
MSH2	NM_000251.2:c.2009C>T	NP_000242.1:p.Pro670Leu	r.2009c>u	p.Pro670Leu	Missense	Minigene	UMD MSH2	No						0.9	0.1			0.474	Class 3: uncertain		Class 3: uncertain	missense_variant	exonic	2:47703509	T				-5.00051	-0.516834	-5.51734	No effect	Gain minimal
MSH2	NM_000251.2:c.2011A>T	NP_000242.1:p.Asn671Tyr	r.2011a>u	p.Asn671Tyr	Missense	RT-PCR of patient RNA & minigene	15300854; 18561205	No			0	Deficient	23690608	0.6			316.23	0.998	Class 3: uncertain	Class 4: likely pathogenic	Class 4: likely pathogenic	missense_variant	exonic	2:47703511	T				-4.20325	-1.31409	-5.51734	No effect	Gain minimal
MSH2	NM_000251.2:c.2039G>C	NP_000242.1:p.Arg680Pro	r.[2006_2210del, 2039g>c]	p.[Pro670Leufs*7, Arg680Pro]	Missense	RT-PCR of patient RNA & minigene	UMD MSH2	Yes	Incomplete	exon skip										Class 3: uncertain	Class 3: uncertain	missense_variant	exonic	2:47703539	C				-1.37542	-1.43998	-2.8154	No effect	Gain minimal
MSH2	NM_000251.2:c.2061C>G	NP_000242.1:p.Leu687=	r.2061c>g	p.=	Silent	RT-PCR of patient RNA	UMD MSH2	No												Class 2: likely not pathogenic	Class 2: likely not pathogenic	synonymous_variant	exonic	2:47703561	G				-5.00232	0.279882	-4.72244	No effect	No effect
MSH2	NM_000251.2:c.2064G>A	NP_000242.1:p.Met688Ile	r.2064g>a	p.Met688Ile	Missense	RT-PCR of patient RNA	10777691	No			55	Moderate	22739024						Class 3: uncertain		Class 3: uncertain	missense_variant	exonic	2:47703564	A				-4.2463	-7.95486	-12.2012	No effect	Gain minimal
MSH2	NM_000251.2:c.2069A>G	NP_000242.1:p.Gln690Arg	r.2069a>g	p.Gln690Arg	Missense	RT-PCR of patient RNA	28577310	No						0.9	6.52	1.53		0.989		Class 4: likely pathogenic	Class 4: likely pathogenic	missense_variant	exonic	2:47703569-47703569	G							No effect	No effect
MSH2	NM_000251.2:c.2074G>T	NP_000242.1:p.Gly692Trp	r.2074g>u	p.Gly692Trp	Missense	RT-PCR of patient RNA	UMD MSH2	No												Class 3: uncertain	Class 3: uncertain	missense_variant	exonic	2:47703574	T				-0.926081	-0.496535	-1.42262	No effect	Gain minimal
MSH2	NM_000251.2:c.2075G>T	NP_000242.1:p.Gly692Val	r.2075g>u	p.Gly692Val	Missense	RT-PCR of patient RNA, minigene, & diploid-haploid conversion analysis	15713769; UMD MSH2; this study	No			5.9	Deficient	This Study	0.9	4.06		150.82	1	Class 4: likely pathogenic	Class 5: pathogenic	Class 5: pathogenic	missense_variant	exonic	2:47703575	T				0.960735	-2.38335	-1.42262	No effect	Gain minimal
MSH2	NM_000251.2:c.2081T>C	NP_000242.1:p.Phe694Ser	r.2081u>c	p.Phe694Ser	Missense	Minigene	27629256	No			1	Deficient	27629256	0.856	16.48	22.26		1	Class 5: pathogenic		Class 5: pathogenic	missense_variant	exonic	2:47703581	C				-1.47414	0.0515253	-1.42262	No effect	No effect
MSH2	NM_000251.2:c.2087C>T	NP_000242.1:p.Pro696Leu	r.2087c>u	p.Pro696Leu	Missense	Minigene	18561205	No			22.4	Deficient	30504929	0.9	6.52	1.9		0.991	Class 5: pathogenic		Class 5: pathogenic	missense_variant	exonic	2:47703587	T				5.55842	2.26746	7.82589	No effect	No effect
MSH2	NM_000251.2:c.2089T>C	NP_000242.1:p.Cys697Arg	r.2089u>c	p.Cys697Arg	Missense	RT-PCR of patient RNA & minigene	16395668; 18561205	No			17.1	Deficient	30504929	0.9	4.06	12.33		0.998	Class 5: pathogenic		Class 5: pathogenic	missense_variant	exonic	2:47703589	C				9.29758	-1.47169	7.82589	No effect	Gain high
MSH2	NM_000251.2:c.2089T>G	NP_000242.1:p.Cys697Gly	r.2089u>g	p.Cys697Gly	Missense	RT-PCR of patient RNA	UMD MSH2	No												Class 3: uncertain	Class 3: uncertain	missense_variant	exonic	2:47703589	G				10.6736	-2.8477	7.82589	No effect	Gain high
MSH2	NM_000251.2:c.2090G>T	NP_000242.1:p.Cys697Phe	r.2090g>u	p.Cys697Phe	Missense	PTT & RT-PCR of patient RNA	10323887	No			12.5	Deficient	22102614	0.88	16.48	7.45		0.999	Class 5: pathogenic		Class 5: pathogenic	missense_variant	exonic	2:47703590	T				-0.67807	8.50396	7.82589	No effect	No effect
MSH2	NM_000251.2:c.2106_2135del	NP_000242.1:p.Ser703_Val712del	r.2106_2135del	p.Ser703_Val712del	Inframe	Minigene	UMD MSH2	No												Class 3: uncertain	Class 3: uncertain	inframe_deletion	exonic	2:47703606-47703635	-				1.74378	-8.43786	-6.69408	No effect	Gain minimal
MSH2	NM_000251.2:c.2123T>A	NP_000242.1:p.Ile708Asn	r.2123u>a	p.Ile708Asn	Missense	RT-PCR of patient RNA	16341550	No											Class 3: uncertain		Class 3: uncertain	missense_variant	exonic	2:47703623	A				0.291311	1.97072	2.26203	No effect	No effect
MSH2	NM_000251.2:c.2132G>A	NP_000242.1:p.Arg711Gln	r.2132g>a	p.Arg711Gln	Missense	RT-PCR of patient RNA & minigene	UMD MSH2	No						0.754	0.1			0.234		Class 3: uncertain	Class 3: uncertain	missense_variant	exonic	2:47703632	A				3.87381	-2.37296	1.50086	No effect	Gain minimal
MSH2	NM_000251.2:c.2135dup	NP_000242.1:p.Gly713ArgfsTer4	r.2006_2210del	p.Pro670Leufs*7	Frameshift	Diploid-haploid conversion analysis	15713769	Yes	Unknown	exon skip									Class 5: pathogenic		Class 5: pathogenic	frameshift_variant	exonic	2:47703635-47703636	T				-0.69057	-11.5903	-12.2809	No effect	Gain minimal
MSH2	NM_000251.2:c.2139G>C	NP_000242.1:p.Gly713=	r.2139g>c	p.=	Silent	RT-PCR of patient RNA	8776590	No											Class 2: likely not pathogenic		Class 2: likely not pathogenic	synonymous_variant	exonic	2:47703639	C				3.10019	-1.59933	1.50086	No effect	Gain minimal
MSH2	NM_000251.2:c.2154A>G	NP_000242.1:p.Gln718=	r.2154a>g	p.=	Silent	RT-PCR of patient RNA	This study	No						0.1		0.05		0.006	Class 2: likely not pathogenic		Class 2: likely not pathogenic	synonymous_variant	exonic	2:47703654	G				0.28636	-10.3769	-10.0905	No effect	Gain minimal
MSH2	NM_000251.2:c.2168C>T	NP_000242.1:p.Ser723Phe	r.2168c>u	p.Ser723Phe	Missense	RT-PCR of patient RNA & minigene	11920458; 18561205	No			0	Deficient	22102614	0.884			316.23	1	Class 3: uncertain	Class 5: pathogenic	Class 5: pathogenic	missense_variant	exonic	2:47703668	T				-3.27486	-0.639017	-3.91388	No effect	Gain minimal
MSH2	NM_000251.2:c.2210+1G>A	-	r.2006_2210del	p.Pro670Leufs*7	Splice site	RT-PCR of patient RNA	18307539	Yes	Unknown	5'SS-exon skip									Class 4: likely pathogenic		Class 4: likely pathogenic	splice_donor_variant	splice donor	2:47703711	A	2.67629	8.18203	10.8583				Native loss high	No effect
MSH2	NM_000251.2:c.2210+1G>C	-	r.2006_2210del	p.Pro670Leufs*7	Splice site	RT-PCR of patient RNA	16451135	Yes	Unknown	5'SS-exon skip									Class 4: likely pathogenic		Class 4: likely pathogenic	splice_donor_variant	splice donor	2:47703711	C	2.58568	8.27263	10.8583				Native loss high	No effect
MSH2	NM_000251.2:c.2211-51A>G	-	r.=	p.=	Intronic	Minigene	UMD MSH2	No												Class 2: likely not pathogenic	Class 2: likely not pathogenic	intron_variant	deep intron acceptor	2:47705360	G				-0.138006	-1.60364	-1.74165	No effect	Gain minimal
MSH2	NM_000251.2:c.2211-1G>T	-	r.spl?	p.?	Splice site	PTT & RT-PCR of patient RNA	9718327	Yes	Unknown	3'SS-unknown									Class 4: likely pathogenic		Class 4: likely pathogenic	splice_acceptor_variant	splice acceptor	2:47705410	T	-1.60483	8.59838	6.99355	0.350662	-2.90208	-2.55142	Native loss high	Gain minimal
MSH2	NM_000251.2:c.2242G>T	NP_000242.1:p.Asp748Tyr	r.2242g>u	p.Asp748Tyr	Missense	Minigene	18561205	No											Class 3: uncertain		Class 3: uncertain	missense_variant	exonic	2:47705442	T				-4.57051	-7.32094	-11.8915	No effect	Gain minimal
MSH2	NM_000251.2:c.2245G>A	NP_000242.1:p.Glu749Lys	r.2245g>a	p.Glu749Lys	Missense	RT-PCR of patient RNA	16395668	No			3.3	Deficient	23690608	0.865		1874.48	209	1	Class 4: likely pathogenic	Class 5: pathogenic	Class 5: pathogenic	missense_variant	exonic	2:47705445	A				0.811568	0.147957	0.959525	No effect	No effect
MSH2	NM_000251.2:c.2251G>A	NP_000242.1:p.Gly751Arg	r.2251g>a	p.Gly751Arg	Missense	RT-PCR of patient RNA	10732761	No			13.9	Deficient	30504929	0.9	4.06	6.3		0.996	Class 5: pathogenic		Class 5: pathogenic	missense_variant	exonic	2:47705451	A				-5.28609	-5.527	-10.8131	No effect	Gain minimal
MSH2	NM_000251.2:c.2308A>G	NP_000242.1:p.Ile770Val	r.2308a>g	p.Ile770Val	Missense	PTT & RT-PCR of patient RNA	9718327	No											Class 3: uncertain		Class 3: uncertain	missense_variant	exonic	2:47705508	G				-1.60269	-8.93214	-10.5348	No effect	Gain minimal
MSH2	NM_000251.2:c.2399T>C	NP_000242.1:p.Leu800Pro	r.2399u>c	p.Leu800Pro	Missense	RT-PCR of patient RNA	31332305	No												Class 3: uncertain	Class 3: uncertain	missense_variant	exonic	2:47705599-47705599	C				1.76	0.44	2.2	No effect	No effect
MSH2	NM_000251.2:c.2400A>G	NP_000242.1:p.Leu800=	r.2400a>g	p.=	Silent	RT-PCR of patient RNA	UMD MSH2	No											Class 3: uncertain	Class 2: likely not pathogenic	Class 2: likely not pathogenic	synonymous_variant	exonic	2:47705600	G				2.83268	-0.634897	2.19779	No effect	Gain minimal
MSH2	NM_000251.2:c.2430C>G	NP_000242.1:p.Thr810=	r.2430c>g	p.=	Silent	RT-PCR of patient RNA	UMD MSH2	No												Class 2: likely not pathogenic	Class 2: likely not pathogenic	synonymous_variant	exonic	2:47705630	G				6.62374	0.437758	7.0615	No effect	No effect
MSH2	NM_000251.2:c.2442T>G	NP_000242.1:p.Leu814=	r.2442u>g	p.=	Silent	Minigene	27629256	No												Class 2: likely not pathogenic	Class 2: likely not pathogenic	synonymous_variant	exonic	2:47705642	G				5.63336	1.42814	7.0615	No effect	No effect
MSH2	NM_000251.2:c.2459-834A>G	-	r.=	p.=	Intronic	Minigene	26247049	No												Class 2: likely not pathogenic	Class 2: likely not pathogenic	intron_variant	deep intron acceptor	2:47707001	G				2.28943	-5.5361	-3.24667	No effect	Gain minimal
MSH2	NM_000251.2:c.2459-8T>G	-	r.2459_2634del	p.Gly820Alafs*3	Intronic	RT-PCR of patient RNA	UMD MSH2	Yes	Unknown	3'SS-exon skip										Class 3: uncertain	Class 3: uncertain	splice_region_variant,intron_variant	splice acceptor region-intronic	2:47707827	G	7.8132	2.15776	9.97096				Native loss moderate	No effect
MSH2	NM_000251.2:c.2459-3T>G	-	r.[2459_2494del, 2459_2634del]	p.[Gly820_Ala831del, Gly820Alafs*3]	Intronic	RT-PCR of patient RNA & minigene	UMD MSH2	Yes	Unknown	3'SS-exon skip+cryptic										Class 3: uncertain	Class 3: uncertain	splice_region_variant,intron_variant	splice acceptor region-intronic	2:47707832	G	1.11204	8.85893	9.97096	5.36569	-8.59838	-3.23268	Native loss high	Gain minimal
MSH2	NM_000251.2:c.2459-2A>G	-	r.2459_2634del	p.Gly820Alafs*3	Splice site	RT-PCR of patient RNA	Unpublished	Yes	Unknown	3'SS-exon skip									Class 4: likely pathogenic		Class 4: likely pathogenic	splice_acceptor_variant	splice acceptor	2:47707833	G	2.0161	7.95486	9.97096				Native loss high	No effect
MSH2	NM_000251.2:c.2503A>G	NP_000242.1:p.Asn835Asp	r.2503a>g	p.Asn835Asp	Missense	RT-PCR of patient RNA	UMD MSH2	No												Class 3: uncertain	Class 3: uncertain	missense_variant	exonic	2:47707879	G				1.33941	-0.329706	1.0097	No effect	Gain minimal
MSH2	NM_000251.2:c.2517T>A	NP_000242.1:p.His839Gln	r.2517u>a	p.His839Gln	Missense	Minigene	18561205	No											Class 3: uncertain		Class 3: uncertain	missense_variant	exonic	2:47707893	A				1.47713	-3.06726	-1.59013	No effect	Gain minimal
MSH2	NM_000251.2:c.2533A>G	NP_000242.1:p.Lys845Glu	r.2533a>g	p.Lys845Glu	Missense	RT-PCR of patient RNA	10777691	No											Class 3: uncertain		Class 3: uncertain	missense_variant	exonic	2:47707909	G				-1.2284	0.680105	-0.548297	No effect	No effect
MSH2	NM_000251.2:c.2633A>G	NP_000242.1:p.Glu878Gly	r.2635_2638del	p.Gln879Valfs*12	Missense	Minigene	UMD MSH2	Yes	Unknown	5'SS-exon skip										Class 3: uncertain	Class 3: uncertain	missense_variant,splice_region_variant	3bp near donor splice site-exon	2:47708009	G	1.05684	5.30601	6.36285				Native loss high	No effect
MSH2	NM_000251.2:c.2633_2634del	NP_000242.1:p.Glu878AlafsTer3	r.2633_2634del	p.Glu878Alafs*3	Frameshift	PTT & RT-PCR of patient RNA	10190329	No											Class 5: pathogenic		Class 5: pathogenic	frameshift_variant,splice_region_variant	3bp near donor splice site-exon	2:47708009-47708010	-	6.36285	0	6.36285				Native loss minimal	No effect
MSH2	NM_000251.2:c.2634G>A	NP_000242.1:p.Glu878=	r.2459_2634del	p.Gly820Alafs*3	Silent	RT-PCR of patient RNA	21778331	Yes	Complete	5'SS-exon skip									Class 5: pathogenic		Class 5: pathogenic	splice_region_variant,synonymous_variant	3bp near donor splice site-exon	2:47708010	A	0.498899	5.86395	6.36285				Native loss high	No effect
MSH2	NM_000251.2:c.2634G>C	NP_000242.1:p.Glu878Asp	r.2459_2634del	p.Gly820Alafs*3	Missense	RT-PCR of patient RNA & minigene	23523604; UMD MSH2	Yes	Complete	5'SS-exon skip									Class 3: uncertain	Class 5: pathogenic	Class 5: pathogenic	missense_variant,splice_region_variant	3bp near donor splice site-exon	2:47708010	C	-2.4931	8.85595	6.36285				Native loss high	No effect
MSH2	NM_000251.2:c.2634+1G>A	-	r.2459_2634del	p.Gly820Alafs*3	Splice site	RT-PCR of patient RNA	16451135	Yes	Unknown	5'SS-exon skip									Class 4: likely pathogenic		Class 4: likely pathogenic	splice_donor_variant	splice donor	2:47708011	A	-1.81918	8.18203	6.36285				Native loss high	No effect
MSH2	NM_000251.2:c.2634+1G>T	-	r.2459_2634del	p.Gly820Alafs*3	Splice site	RT-PCR of patient RNA	12386821	Yes	Unknown	5'SS-exon skip				0.96		3.76		0.989	Class 4: likely pathogenic		Class 4: likely pathogenic	splice_donor_variant	splice donor	2:47708011	T	-2.14111	8.50396	6.36285	0.21616	-3.95572	-3.73956	Native loss high	Gain minimal
MSH2	NM_000251.2:c.2634+5G>C	-	r.2459_2634del	p.Gly820Alafs*3	Intronic	PTT, RT-PCR of patient RNA, & diploid-haploid conversion analysis	11074494; 15713769; 18033691	Yes	Unknown	5'SS-exon skip									Class 5: pathogenic		Class 5: pathogenic	splice_region_variant,intron_variant	splice donor region-intronic	2:47708015	C	-1.48228	7.84513	6.36285				Native loss high	No effect
MSH2	NM_000251.2:c.2634+5G>T	-	r.[2459_2634del, =]	p.[Gly820Alafs*3, =]	Intronic	Minigene	18561205	Yes	Unknown	5'SS-exon skip									Class 3: uncertain		Class 3: uncertain	splice_region_variant,intron_variant	splice donor region-intronic	2:47708015	T	1.95323	4.40962	6.36285				Native loss high	No effect
MSH2	NM_000251.2:c.2635-8T>G	-	r.[2635_2805del, ?]	p.[Gln879Valfs*12, ?]	Intronic	RT-PCR of patient RNA	UMD MSH2	Yes	Unknown	3'SS-exon skip+cryptic										Class 3: uncertain	Class 3: uncertain	splice_region_variant,intron_variant	splice acceptor region-intronic	2:47709910	G	3.55029	2.56423	6.11452				Native loss high	No effect
MSH2	NM_000251.2:c.2635-5_2635-3inv	-	r.spl?	p.?	Intronic	RT-PCR of patient RNA	15855432	Yes	Unknown	3'SS-unknown				0.26	115.78	18.41		0.999	Class 4: likely pathogenic	Class 5: pathogenic	Class 5: pathogenic	splice_region_variant,intron_variant	splice acceptor region-intronic			0.0439592	6.07056	6.11452				Native loss high	No effect
MSH2	NM_000251.2:c.2635-1G>A	-	r.2635_2638del	p.Gln879Valfs*12	Splice site	RT-PCR of patient RNA	Unpublished	Yes	Unknown	3'SS-cryptic									Class 4: likely pathogenic		Class 4: likely pathogenic	splice_acceptor_variant	splice acceptor	2:47709917	A	-2.63586	8.75038	6.11452	5.81144	-5.27803	0.533412	Native loss high	Gain minimal
MSH2	NM_000251.2:c.2635-1G>T	-	r.2635_2638del	p.Gln879Valfs*12	Splice site	RT-PCR of patient RNA	31332305	Yes	Complete	3'SS-cryptic									Class 4: likely pathogenic	Class 5: pathogenic	Class 5: pathogenic	splice_acceptor_variant	splice acceptor	2:47709917-47709917	T	-2.484	8.598	6.115	6.7	-6.17	0.53	Native loss high	Gain moderate
MSH2	NM_000251.2:c.2651T>G	NP_000242.1:p.Ile884Ser	r.?	p.Ile884Ser	Missense	RT-PCR of patient RNA	UMD MSH2	Yes	Unknown	Unknown				0.184	4.06	3.33		0.753	Class 3: uncertain		Class 3: uncertain	missense_variant	exonic	2:47709934	G				-0.376357	0.570146	0.193789	No effect	No effect
MSH2	NM_000251.2:c.2714C>G	NP_000242.1:p.Thr905Arg	r.2714c>g	p.Thr905Arg	Missense	PTT & RT-PCR of patient RNA	8880570; this study	No			104.7	Proficient	This Study	0.1	0.1	0.38	0.001	2.66e-06	Class 2: likely not pathogenic	Class 1: not pathogenic	Class 1: not pathogenic	missense_variant	exonic	2:47709997	G				-6.69097	2.2847	-4.40626	No effect	No effect
MSH2	NM_000251.2:c.2766T>C	NP_000242.1:p.Phe922=	r.2766u>c	p.=	Silent	RT-PCR of patient RNA	14517962	No											Class 1: not pathogenic		Class 1: not pathogenic	synonymous_variant	exonic	2:47710049	C				-3.10621	1.11795	-1.98826	No effect	No effect
MSH6	NM_000179.2:c.41C>T	NP_000170.1:p.Ser14Phe	r.41c>u	p.Ser14Phe	Missense	RT-PCR of patient RNA	UMD MSH6	No						0.1	0.1			0.011		Class 2: likely not pathogenic	Class 2: likely not pathogenic	missense_variant	exonic	2:48010413	T				2.66865	-0.620647	2.04801	No effect	Gain minimal
MSH6	NM_000179.2:c.116G>A	NP_000170.1:p.Gly39Glu	r.116g>a	p.Gly39Glu	Missense	RT-PCR of patient RNA	31332305	No											Class 1: not pathogenic		Class 1: not pathogenic	missense_variant	exonic	2:48010488-48010488	A				8.86	1.41	10.27	No effect	No effect
MSH6	NM_000179.2:c.135C>T	NP_000170.1:p.Gly45=	r.135c>u	p.=	Silent	RT-PCR of patient RNA	31332305	No												Class 2: likely not pathogenic	Class 2: likely not pathogenic	synonymous_variant	exonic	2:48010507-48010507	T				6.92	-7.75	-0.83	No effect	Gain minimal
MSH6	NM_000179.2:c.276A>G	NP_000170.1:p.Pro92=	r.276a>g	p.=	Silent	RT-PCR of patient RNA	31332305	No											Class 1: not pathogenic		Class 1: not pathogenic	synonymous_variant	exonic	2:48018081-48018081	G				-2.85	7.94	5.09	No effect	No effect
MSH6	NM_000179.2:c.457+13A>G	-	r.=	p.=	Intronic	Minigene	UMD MSH6	No						0.26	0.1			0.034	Class 2: likely not pathogenic		Class 2: likely not pathogenic	intron_variant	deep intron donor	2:48018275	G				-7.81109	-0.0135409	-7.82463	No effect	Gain minimal
MSH6	NM_000179.2:c.540T>C	NP_000170.1:p.Asp180=	r.540u>c	p.=	Silent	RT-PCR of patient RNA	31332305	No											Class 1: not pathogenic		Class 1: not pathogenic	synonymous_variant	exonic	2:48023115-48023115	C							No effect	No effect
MSH6	NM_000179.2:c.627+25_627+27del	-	r.=	p.=	Intronic	RT-PCR of patient RNA & minigene	UMD MSH6	No												Class 2: likely not pathogenic	Class 2: likely not pathogenic	intron_variant	deep intron donor	2:48023227-48023229	-				3.88728	-18.5206	-14.6333	No effect	Gain minimal
MSH6	NM_000179.2:c.628-74A>G	-	r.=	p.=	Intronic	RT-PCR of patient RNA	UMD MSH6	No												Class 2: likely not pathogenic	Class 2: likely not pathogenic	intron_variant	deep intron acceptor	2:48025676	G				10.4399	-8.18203	2.25791	No effect	Gain high
MSH6	NM_000179.2:c.642C>T	NP_000170.1:p.Tyr214=	r.642c>u	p.=	Silent	RT-PCR of patient RNA	31332305	No											Class 1: not pathogenic		Class 1: not pathogenic	synonymous_variant	exonic	2:48025764-48025764	T				2.32	-0.82	1.5	No effect	Gain minimal
MSH6	NM_000179.2:c.762_763del	NP_000170.1:p.Ser256Ter	r.762_763del	p.Ser256*	Frameshift	PTT & RT-PCR of patient RNA	19459153	No											Class 5: pathogenic		Class 5: pathogenic	frameshift_variant	exonic	2:48025884-48025885	-				-3.27118	-8.70224	-11.9734	No effect	Gain minimal
MSH6	NM_000179.2:c.877C>T	NP_000170.1:p.Pro293Ser	r.877c>u	p.Pro293Ser	Missense	RT-PCR of patient RNA	UMD MSH6	No												Class 3: uncertain	Class 3: uncertain	missense_variant	exonic	2:48025999	T				-1.43026	-7.75415	-9.18441	No effect	Gain minimal
MSH6	NM_000179.2:c.1019T>C	NP_000170.1:p.Phe340Ser	r.1019u>c	p.Phe340Ser	Missense	RT-PCR of patient RNA	22949379	No			90.5	Moderate	Unpublished	0.1	0.1			0.011	Class 2: likely not pathogenic		Class 2: likely not pathogenic	missense_variant	exonic	2:48026141	C				-1.74951	0.511103	-1.23841	No effect	No effect
MSH6	NM_000179.2:c.1164C>T	NP_000170.1:p.His388=	r.1164u>c	p.=	Silent	RT-PCR of patient RNA	22949379	No						0.1		0.0001		1.19e-05	Class 1: not pathogenic		Class 1: not pathogenic	synonymous_variant	exonic	2:48026286-48026286	T							No effect	No effect
MSH6	NM_000179.2:c.1186C>G	NP_000170.1:p.Leu396Val	r.1186c>g	p.Leu396Val	Missense	RT-PCR of patient RNA	22949379	No			102.3	Proficient	Unpublished	0.1	0.0001	0.52		5.78e-06	Class 1: not pathogenic		Class 1: not pathogenic	missense_variant	exonic	2:48026308	G				3.85128	-8.06449	-4.2132	No effect	Gain minimal
MSH6	NM_000179.2:c.1273A>G	NP_000170.1:p.Ile425Val	r.1273a>g	p.Ile425Val	Missense	Diploid-haploid conversion analysis	15713769	No											Class 3: uncertain		Class 3: uncertain	missense_variant	exonic	2:48026395	G				6.40471	-0.457622	5.94709	No effect	Gain moderate
MSH6	NM_000179.2:c.1275C>A	-	r.1275c>a	p.=	Silent	RT-PCR of patient RNA	LOVD	No												Class 2: likely not pathogenic	Class 2: likely not pathogenic	synonymous_variant	exonic	2:48026397-48026397	A							No effect	No effect
MSH6	NM_000179.2:c.1304T>C	NP_000170.1:p.Leu435Pro	r.1304u>c	p.Leu435Pro	Missense	RT-PCR of patient RNA	17909073; UMD MSH6	No			1	Deficient	22581703						Class 3: uncertain		Class 3: uncertain	missense_variant	exonic	2:48026426	C				-3.38821	-1.07443	-4.46263	No effect	Gain minimal
MSH6	NM_000179.2:c.1474A>G	NP_000170.1:p.Met492Val	r.1474a>g	p.Met492Val	Missense	RT-PCR of patient RNA	UMD MSH6	No			84.1	Moderate	22102614						Class 3: uncertain		Class 3: uncertain	missense_variant	exonic	2:48026596	G				-4.22622	-8.18203	-12.4083	No effect	Gain minimal
MSH6	NM_000179.2:c.1508C>G	NP_000170.1:p.Ser503Cys	r.1508c>g	p.Ser503Cys	Missense	RT-PCR of patient RNA	UMD MSH6	No			98.7	Moderate	Unpublished	0.752				0.003	Class 2: likely not pathogenic		Class 2: likely not pathogenic	missense_variant	exonic	2:48026630	G				-1.0607	-8.27263	-9.33333	No effect	Gain minimal
MSH6	NM_000179.2:c.1914T>G	NP_000170.1:p.Leu638=	r.1914u>g	p.=	Silent	RT-PCR of patient RNA	31332305	No												Class 2: likely not pathogenic	Class 2: likely not pathogenic	synonymous_variant	exonic	2:48027036-48027036	G							No effect	No effect
MSH6	NM_000179.2:c.2057G>A	NP_000170.1:p.Gly686Asp	r.2057g>a	p.Gly686Asp	Missense	RT-PCR of patient RNA	22949379	No			5.4	Deficient	Unpublished	0.9	4.06	2.23		0.986	Class 4: likely pathogenic		Class 4: likely pathogenic	missense_variant	exonic	2:48027179-48027179	A				4.02	-4.94	-0.92	No effect	Gain minimal
MSH6	NM_000179.2:c.2092C>G	NP_000170.1:p.Gln698Glu	r.2092c>g	p.Gln698Glu	Missense	RT-PCR of patient RNA	10480359	No											Class 3: uncertain		Class 3: uncertain	missense_variant	exonic	2:48027214	G				-1.28549	-5.34127	-6.62676	No effect	Gain minimal
MSH6	NM_000179.2:c.2239C>T	NP_000170.1:p.Leu747=	r.2239c>u	p.=	Silent	RT-PCR of patient RNA	UMD MSH6	No											Class 3: uncertain	Class 2: likely not pathogenic	Class 2: likely not pathogenic	synonymous_variant	exonic	2:48027361	T				-4.82449	0.211463	-4.61303	No effect	No effect
MSH6	NM_000179.2:c.2314C>T	NP_000170.1:p.Arg772Trp	r.[628_3172del, 2314c>u]	p.Arg772Trp	Missense	RT-PCR of patient RNA	This study	Yes	Incomplete	exon skip	10.3	Deficient	This Study	0.892	4.06	1.93	34.11	1	Class 5: pathogenic		Class 5: pathogenic	missense_variant	exonic	2:48027436	T				10.4715	-1.74858	8.72287	No effect	Gain high
MSH6	NM_000179.2:c.2341C>T	NP_000170.1:p.Pro781Ser	r.2341c>u	p.Pro781Ser	Missense	RT-PCR of patient RNA	22949379	No						0.826	4.06	1.04		0.952	Class 3: uncertain	Class 4: likely pathogenic	Class 4: likely pathogenic	missense_variant	exonic	2:48027463	T				-0.534685	-1.36458	-1.89927	No effect	Gain minimal
MSH6	NM_000179.2:c.2443C>T	NP_000170.1:p.Leu815Phe	r.2443c>u	p.Leu815Phe	Missense	RT-PCR of patient RNA	UMD MSH6	No												Class 3: uncertain	Class 3: uncertain	missense_variant	exonic	2:48027565	T				-6.75603	-1.03994	-7.79596	No effect	Gain minimal
MSH6	NM_000179.2:c.2501G>C	NP_000170.1:p.Ser834Thr	r.2501g>c	p.Ser834Thr	Missense	RT-PCR of patient RNA	UMD MSH6	No												Class 3: uncertain	Class 3: uncertain	missense_variant	exonic	2:48027623	C				4.52756	0.0243929	4.55195	No effect	No effect
MSH6	NM_000179.2:c.2765G>A	NP_000170.1:p.Arg922Gln	r.2765g>a	p.Arg922Gln	Missense	RT-PCR of patient RNA	UMD MSH6	No						0.1	0.1			0.011		Class 2: likely not pathogenic	Class 2: likely not pathogenic	missense_variant	exonic	2:48027887	A				-6.45148	4.18539	-2.2661	No effect	No effect
MSH6	NM_000179.2:c.3053_3054del	NP_000170.1:p.Leu1018HisfsTer4	r.3053_3054del	p.Leu1018Hisfs*4	Frameshift	PTT & RT-PCR of patient RNA	11245474	No											Class 5: pathogenic		Class 5: pathogenic	frameshift_variant	exonic	2:48028175-48028176	-				-3.55459	-12.2987	-15.8533	No effect	Gain minimal
MSH6	NM_000179.2:c.3173-18T>A	-	r.=	p.=	Intronic	Minigene	UMD MSH6	No												Class 2: likely not pathogenic	Class 2: likely not pathogenic	intron_variant	splice acceptor region-intronic	2:48030541	A	11.6685	0.906767	12.5753				Native loss minimal	No effect
MSH6	NM_000179.2:c.3173-3C>G	-	r.3173_3346del	p.Asp1058_Ile1115del	Intronic	RT-PCR of patient RNA	LOVD	Yes	Unknown	3'SS-cryptic										Class 3: uncertain	Class 3: uncertain	splice_region_variant,intron_variant	splice acceptor region-intronic	2:48030556-48030556	G	-1.464	14.039	12.575	8.8	8.07	0.73	Native loss high	Gain high
MSH6	NM_000179.2:c.3217C>T	NP_000170.1:p.Pro1073Ser	r.3217c>u	p.Pro1073Ser	Missense	RT-PCR of patient RNA	UMD MSH6	No			77.2	Moderate	Unpublished	0.1	0.1			0.011	Class 2: likely not pathogenic		Class 2: likely not pathogenic	missense_variant	exonic	2:48030603	T				2.24784	-0.0385369	2.2093	No effect	Gain minimal
MSH6	NM_000179.2:c.3226C>T	NP_000170.1:p.Arg1076Cys	r.3226c>u	p.Arg1076Cys	Missense	RT-PCR of patient RNA	22949379	No			19.5	Moderate	Unpublished	0.805		0.54		0.692	Class 4: likely pathogenic		Class 4: likely pathogenic	missense_variant	exonic	2:48030612	T				2.7977	-0.588397	2.2093	No effect	Gain minimal
MSH6	NM_000179.2:c.3231A>G	NP_000170.1:p.Pro1077=	r.3231a>g	p.=	Silent	Quantitative RNAseq of patient RNA (No NMD inhibitor used)	31642931	No												Class 3: uncertain	Class 3: uncertain	synonymous_variant	exonic	2:48030617	G				6.28	-5.74	0.54	No effect	Gain minimal
MSH6	NM_000179.2:c.3246G>T	NP_000170.1:p.Pro1082=	r.3246g>u	p.=	Silent	RT-PCR of patient RNA	This study	No						0.1	0.001			0.000111	Class 1: not pathogenic		Class 1: not pathogenic	synonymous_variant	exonic	2:48030632	T				2.86419	-2.22487	0.639315	No effect	Gain minimal
MSH6	NM_000179.2:c.3264_3266del	NP_000170.1:p.Phe1088del	r.3264_3266del	p.Phe1088del	Inframe	RT-PCR of patient RNA	31332305	No												Class 3: uncertain	Class 3: uncertain	inframe_deletion	exonic	2:48030649-48030652	-				2	3.51	5.51	No effect	No effect
MSH6	NM_000179.2:c.3283C>T	NP_000170.1:p.Arg1095Cys	r.3283c>u	p.Arg1095Cys	Missense	RT-PCR of patient RNA	UMD MSH6	No											Class 3: uncertain		Class 3: uncertain	missense_variant	exonic	2:48030669	T				-1.57904	0.409476	-1.16956	No effect	No effect
MSH6	NM_000179.2:c.3286C>T	NP_000170.1:p.His1096Tyr	r.3286c>u	p.His1096Tyr	Missense	RT-PCR of patient RNA	31332305	No												Class 3: uncertain	Class 3: uncertain	missense_variant	exonic	2:48030672-48030672	T				0.89	0.77	1.66	No effect	No effect
MSH6	NM_000179.2:c.3394G>C	NP_000170.1:p.Val1132Leu	r.3394g>c	p.Val1132Leu	Missense	RT-PCR of patient RNA	UMD MSH6	No												Class 3: uncertain	Class 3: uncertain	missense_variant	exonic	2:48030780	C				1.93352	-1.10701	0.826517	No effect	Gain minimal
MSH6	NM_000179.2:c.3401G>T	NP_000170.1:p.Gly1134Val	r.3401g>u	p.Gly1134Val	Missense	RT-PCR of patient RNA & minigene	UMD MSH6	No						0.9		1.92		0.945		Class 3: uncertain	Class 3: uncertain	missense_variant	exonic	2:48030787	T				-1.68022	2.50673	0.826517	No effect	No effect
MSH6	NM_000179.2:c.3417C>T	NP_000170.1:p.Gly1139=	r.3416_3438del	p.Lys1140Trpfs*16	Silent	Quantitative RNAseq of patient RNA	31642931	Yes	Complete	5'SS-cryptic										Class 5: pathogenic	Class 5: pathogenic	synonymous_variant	exonic	2:48030803	T				9.65	-7.75	1.9	No effect	Gain high
MSH6	NM_000179.2:c.3438+1G>A	-	r.3173_3438del	p.Asp1058Glyfs*17	Splice site	Minigene	26247049	Yes	Unknown	5'SS-exon skip									Class 4: likely pathogenic		Class 4: likely pathogenic	splice_donor_variant	splice donor	2:48030825	A	0.444377	8.18203	8.6264				Native loss high	No effect
MSH6	NM_000179.2:c.3439-16C>T	-	r.=	p.=	Intronic	Minigene	UMD MSH6	No						0.26	0.0001	0.64		2.25e-05	Class 1: not pathogenic		Class 1: not pathogenic	intron_variant	splice acceptor region-intronic	2:48032033	T	10.3226	0.231547	10.5542				Native loss minimal	No effect
MSH6	NM_000179.2:c.3439-10T>A	-	r.=	p.=	Intronic	RT-PCR of patient RNA	UMD MSH6	No												Class 2: likely not pathogenic	Class 2: likely not pathogenic	intron_variant	splice acceptor region-intronic	2:48032039	A	9.05174	1.50245	10.5542				Native loss minimal	No effect
MSH6	NM_000179.2:c.3439-3C>G	-	r.[3438_3439ins3439-2_3439-1, 3439_3556del]	p.[?, Ala1147Valfs*9]	Intronic	RT-PCR of patient RNA	UMD MSH6	Yes	Unknown	3'SS-exon skip+denovo										Class 3: uncertain	Class 3: uncertain	splice_region_variant,intron_variant	splice acceptor region-intronic	2:48032046	G	2.02903	8.52515	10.5542	9.93089	-8.06449	1.8664	Native loss high	Gain high
MSH6	NM_000179.2:c.3469G>A	NP_000170.1:p.Gly1157Ser	r.3469g>a	p.Gly1157Ser	Missense	RT-PCR of patient RNA	This study	No			9.8	Deficient	This Study	0.409			35.32	0.961	Class 3: uncertain	Class 4: likely pathogenic	Class 4: likely pathogenic	missense_variant	exonic	2:48032079	A				2.49156	-2.10917	0.382385	No effect	Gain minimal
MSH6	NM_000179.2:c.3478G>A	NP_000170.1:p.Val1160Ile	r.3478g>a	p.Val1160Ile	Missense	Minigene	UMD MSH6	No												Class 3: uncertain	Class 3: uncertain	missense_variant	exonic	2:48032088	A				1.56273	0.648836	2.21157	No effect	No effect
MSH6	NM_000179.2:c.3556+3_3556+13del	-	r.3439_3556del	p.Ala114Valfs*9	Intronic	RT-PCR of patient RNA	31332305	Yes	Complete	exon skip									Class 3: uncertain	Class 5: pathogenic	Class 5: pathogenic	splice_region_variant,intron_variant	splice donor region-intronic	2:48032168-48032179	-	-1.89	12.56	10.67	2.33	3.81	6.14	Native loss high	No effect
MSH6	NM_000179.2:c.3556+74A>G	-	r.=	p.=	Intronic	RT-PCR of patient RNA	UMD MSH6	No												Class 2: likely not pathogenic	Class 2: likely not pathogenic	intron_variant	deep intron donor	2:48032240	G				3.95337	-8.55918	-4.60581	No effect	Gain minimal
MSH6	NM_000179.2:c.3557-4dup	-	r.=	p.=	Intronic	RT-PCR of patient RNA	11153917	No											Class 1: not pathogenic		Class 1: not pathogenic	splice_region_variant,intron_variant	splice acceptor region-intronic	2:48032753-48032754	T	10.81	-0.516962	10.293	10.8145	-12.1685	-1.35399	Native loss minimal	Gain high
MSH6	NM_000179.2:c.3557-3A>T	-	r.=	p.=	Intronic	RT-PCR of patient RNA	18033691	No						0.26	0.1			0.034	Class 1: not pathogenic		Class 1: not pathogenic	splice_region_variant,intron_variant	splice acceptor region-intronic	2:48032754	T	11.7798	-1.48678	10.293				Native loss minimal	No effect
MSH6	NM_000179.2:c.3562A>G	NP_000170.1:p.Ser1188Gly	r.3562a>g	p.Ser1188Gly	Missense	RT-PCR of patient RNA & minigene	UMD MSH6	No												Class 3: uncertain	Class 3: uncertain	missense_variant	exonic	2:48032762	G				7.8657	-6.29832	1.56738	No effect	Gain minimal
MSH6	NM_000179.2:c.3646_3646+3del	-	r.3557_3646del	p.Glu1187_Gly1216del	Splice site	RT-PCR of patient RNA	15483016	Yes	Unknown	5'SS-exon skip									Class 4: likely pathogenic		Class 4: likely pathogenic	splice_donor_variant,coding_sequence_variant,intron_variant	splice donor	2:48032846-48032849	-	-21.73	30.8738	9.14378	-2.08038	-0.201973	-2.28235	Native loss high	Gain minimal
MSH6	NM_000179.2:c.3647-51_3647-35del	-	r.=	p.=	Intronic	RT-PCR of patient RNA	14574004	No											Class 2: likely not pathogenic		Class 2: likely not pathogenic	intron_variant	deep intron acceptor	2:48033292-48033308	-				0.830852	-10.2987	-9.46783	No effect	Gain minimal
MSH6	NM_000179.2:c.3647-51_3647-35dup	-	r.=	p.=	Intronic	RT-PCR of patient RNA (NMD inhibitors not used in analysis)	10786688	No											Class 3: uncertain		Class 3: uncertain	intron_variant	deep intron acceptor	2:48033308-48033309	TTTGTTTTAATTCCTTT				0.830852	-27.5116	-26.6808	No effect	Gain minimal
MSH6	NM_000179.2:c.3647-6T>A	-	r.=	p.=	Intronic	RT-PCR of patient RNA & minigene	UMD MSH6	No												Class 2: likely not pathogenic	Class 2: likely not pathogenic	splice_region_variant,intron_variant	splice acceptor region-intronic	2:48033337	A	8.26939	0.92675	9.19614				Native loss minimal	No effect
MSH6	NM_000179.2:c.3647-2A>C	-	r.3646_3647ins3646+1_3646+492	p.Arg1217Lysfs*13	Splice site	RT-PCR of patient RNA	20587412	Yes	Unknown	3'SS-intron retention									Class 5: pathogenic		Class 5: pathogenic	splice_acceptor_variant	splice acceptor	2:48033341	C	1.15381	8.04232	9.19614				Native loss high	No effect
MSH6	NM_000179.2:c.3694_3696del	NP_000170.1:p.Val1232del	r.3694_3696del	p.Val1232del	Inframe	RT-PCR of patient RNA & minigene	UMD MSH6	No											Class 3: uncertain		Class 3: uncertain	inframe_deletion	exonic	2:48033390-48033392	-				1.15036	-8.98661	-7.83624	No effect	Gain minimal
MSH6	NM_000179.2:c.3724_3726del	NP_000170.1:p.Arg1242del	r.3724_3726del	p.Arg1242del	Inframe	RT-PCR of patient RNA	UMD MSH6	No						0.9		2.62		0.959	Class 4: likely pathogenic		Class 4: likely pathogenic	inframe_deletion	exonic	2:48033420-48033422	-				-0.439362	-17.7939	-18.2332	No effect	Gain minimal
MSH6	NM_000179.2:c.3725_3742del	NP_000170.1:p.Arg1242_Thr1247del	r.3725_3742del	p.Arg1242_Thr1247del	Inframe	Minigene	UMD MSH6	No												Class 3: uncertain	Class 3: uncertain	inframe_deletion	exonic	2:48033421-48033438	-				2.1112	-12.5405	-10.4293	No effect	Gain minimal
MSH6	NM_000179.2:c.3758T>A	NP_000170.1:p.Val1253Glu	r.3758u>a	p.Val1253Glu	Missense	RT-PCR of patient RNA	31332305	No												Class 3: uncertain	Class 3: uncertain	missense_variant	exonic	2:48033454-48033454	A				0.2	-1.56	-1.36	No effect	Gain minimal
MSH6	NM_000179.2:c.3801+5G>A	-	r.=	p.=	Intronic	Quantitative RNAseq of patient RNA (No NMD inhibitor used)	31642931	No												Class 3: uncertain	Class 3: uncertain	splice_region_variant,intron_variant	splice donor region-intronic	2:48033502	A	3.91	4.44	8.35				Native loss high	No effect
MSH6	NM_000179.2:c.3802‐7_3802‐4delTCTT	-	r.3802_4001del	p.Ala1268Glyfs*6	Intronic	Quantitative RNAseq of patient RNA	31642931	Yes	Complete	3'SS-exon skip										Class 5: pathogenic	Class 5: pathogenic	splice_region_variant,intron_variant	splice acceptor region-intronic	2:48033577	-	5.03	1.41	6.44	1.8	-19.05	-17.25	Native loss high	Gain minimal
MSH6	NM_000179.2:c.3939_3957dup	NP_000170.1:p.Ala1320SerfsTer5	r.3939_3957dup	p.Ala1320Serfs*5	Frameshift	PTT & RT-PCR of patient RNA	19459153	No											Class 5: pathogenic		Class 5: pathogenic	stop_gained,frameshift_variant	exonic	2:48033746-48033747	TCAAAAGGGACATAGAAAA				0.218468	-13.6051	-13.3867	No effect	Gain minimal
MSH6	NM_000179.2:c.3991C>T	NP_000170.1:p.Arg1331Ter	r.3802_4001del	p.Ala1268Glyfs*6	Nonsense	RT-PCR of patient RNA	16418736	Yes	Unknown	exon skip									Class 5: pathogenic		Class 5: pathogenic	stop_gained	exonic	2:48033780	T				-3.09239	-1.59266	-4.68505	No effect	Gain minimal
MSH6	NM_000179.2:c.4000C>T	NP_000170.1:p.Arg1334Trp	r.4000c>u	p.Arg1334Trp	Missense	RT-PCR of patient RNA	UMD MSH6	No												Class 3: uncertain	Class 3: uncertain	missense_variant,splice_region_variant	3bp near donor splice site-exon	2:48033789	T	4.26878	1.97863	6.24741				Native loss high	No effect
MSH6	NM_000179.2:c.4001G>A	NP_000170.1:p.Arg1334Gln	r.3802_4001del	p.Ala1268Glyfs*6	Missense	RT-PCR of patient RNA	UMD MSH6	Yes	Unknown	5'SS-exon skip				0.1	172.59	5.38		0.99	Class 5: pathogenic		Class 5: pathogenic	missense_variant,splice_region_variant	3bp near donor splice site-exon	2:48033790	A	0.209329	6.03808	6.24741				Native loss high	No effect
MSH6	NM_000179.2:c.4001+2T>C	-	r.3802_4001del	p.Ala1268Glyfs*6	Splice site	Method not described	22495361	Yes	Unknown	5'SS-exon skip									Class 5: pathogenic		Class 5: pathogenic	splice_donor_variant	splice donor	2:48033792	C	-1.50674	7.75415	6.24741				Native loss high	No effect
MSH6	NM_000179.2:c.4001+12_4001+15del	-	r.=	p.=	Intronic	RT-PCR of patient RNA & minigene	UMD MSH6	No											Class 3: uncertain	Class 2: likely not pathogenic	Class 2: likely not pathogenic	intron_variant	deep intron donor	2:48033802-48033805	-				-6.44058	-1.45479	-7.89537	No effect	Gain minimal
MSH6	NM_000179.2:c.4001+39C>G	-	r.=	p.=	Intronic	RT-PCR of patient RNA	UMD MSH6	No												Class 2: likely not pathogenic	Class 2: likely not pathogenic	intron_variant	deep intron donor	2:48033829	G				3.30258	-1.38109	1.92149	No effect	Gain minimal
MSH6	NM_000179.2:c.4002-10del	-	r.=	p.=	Intronic	RT-PCR of patient RNA	11153917	No											Class 2: likely not pathogenic		Class 2: likely not pathogenic	intron_variant	splice acceptor region-intronic	2:48033908	-	10.0745	0	10.0745	10.0745	-7.77831	2.29617	Native loss minimal	Gain high
MSH6	NM_000179.2:c.4002-11_4002-10dup	-	r.=	p.=	Intronic	RT-PCR of patient RNA	11153917	No											Class 1: not pathogenic		Class 1: not pathogenic	intron_variant	splice acceptor region-intronic	2:48033908-48033909	TT	10.0745	0	10.0745	10.0745	-22.7238	-12.6493	Native loss minimal	Gain high
MSH6	NM_000179.2:c.4002-31_4002-8inv	-	r.[3801_3802ins3801+1_3802-1, 4001_4002ins4001+1_4001-1, 4001_4002ins4001+1_4001-1]	p.[Ala1217Valfs*99, Glu1335*]	Intronic	RT-PCR of patient RNA	18030674	Yes	Complete	3'SS-cryptic									Class 5: pathogenic		Class 5: pathogenic	splice_region_variant,intron_variant	splice acceptor region-intronic	2:47806750-47806769	TTTTTTTTTTTTTTTTTTCA	-0.825529	10.9	10.0745				Native loss moderate	No effect
PMS2	NM_000535.6:c.2537G>C	NP_000526.2:p.Gly846Ala	r.2570g>c	p.Gly857Ala	Missense	RT-PCR of patient RNA	31332305	No			103	Proficient	24027009						Class 1: not pathogenic		Class 1: not pathogenic	missense_variant	exonic	7:6013082-6013082	G				8.66	-1.05	7.61	No effect	Gain high
PMS2	NM_000535.6:c.2466T>C	NP_000526.2:p.Leu822=	r.2466u>c	p.=	Silent	RT-PCR of patient RNA	20186688; 31332305	No											Class 1: not pathogenic		Class 1: not pathogenic	synonymous_variant	exonic	7:6013153	G				-1.03693	-0.36223	-1.39916	No effect	Gain minimal
PMS2	NM_000535.6:c.2445+1G>T	-	r.2445_2446ins2445+1_2445+85	p.?	Splice site	RT-PCR of patient RNA & minigene	26247049	Yes	Complete	5'SS-cryptic										Class 5: pathogenic	Class 5: pathogenic	splice_donor_variant	splice donor	7:6017218	A	3.27115	8.50396	11.7751				Native loss high	No effect
PMS2	NM_000535.6:c.2444C>T	NP_000526.2:p.Ser815Leu	r.2444c>u	p.Ser815Leu	Missense	RT-PCR of patient RNA	20186688	No			10.11	Deficient	28365877	0.9		1.8252		0.9426	Class 4: likely pathogenic		Class 4: likely pathogenic	missense_variant,splice_region_variant	3bp near donor splice site-exon	7:6017220	A	10.4715	1.30365	11.7751				Native loss minimal	No effect
PMS2	NM_000535.6:c.2340C>T	NP_000526.2:p.Pro780=	r.2340c>u	p.=	Silent	RT-PCR of patient RNA	20186688; 31332305	No											Class 1: not pathogenic		Class 1: not pathogenic	synonymous_variant	exonic	7:6017324	A				4.94581	0.27614	5.22195	No effect	No effect
PMS2	NM_000535.6:c.2324A>G	NP_000526.2:p.Asn775Ser	r.2324a>g	p.Asn775Ser	Missense	RT-PCR of patient RNA	31332305	No											Class 1: not pathogenic		Class 1: not pathogenic	missense_variant	exonic	7:6017340-6017340	C				3.95	1.27	5.22	No effect	No effect
PMS2	NM_000535.6:c.2253T>C	NP_000526.2:p.Phe751=	r.2253u>c	p.=	Silent	RT-PCR of patient RNA	20186688; 31332305	No											Class 1: not pathogenic		Class 1: not pathogenic	synonymous_variant	exonic	7:6018249	G				-0.223811	-0.339068	-0.562879	No effect	Gain minimal
PMS2	NM_000535.6:c.2249G>A	NP_000526.2:p.Gly750Asp	r.2249g>a	p.Arg107Trp	Missense	RT-PCR of patient RNA	31332305	No											Class 3: uncertain		Class 3: uncertain	missense_variant	exonic	7:6018253-6018253	T				0.13	-0.68	-0.55	No effect	Gain minimal
PMS2	NM_000535.6:c.2240G>C	NP_000526.2:p.Arg747Thr	r.2240g>c	p.Arg745Thr	Missense	RT-PCR of patient RNA	31332305	No												Class 3: uncertain	Class 3: uncertain	missense_variant	exonic	7:6018262-6018262	G							No effect	No effect
PMS2	NM_000535.6:c.2192_2196del	NP_000526.2:p.Leu731CysfsTer3	r.2192_2196del	p.Leu731Cysfs*3	Frameshift	RT-PCR of patient RNA	20186688	No											Class 5: pathogenic		Class 5: pathogenic	frameshift_variant	exonic	7:6018306-6018310	-				0.0714574	-8.06855	-7.99709	No effect	Gain minimal
PMS2	NM_000535.6:c.2174+1G>A	-	r.[2007_2174del, 1754_2174del, ?]	p.?	Splice site	RT-PCR of patient RNA & minigene	21376568; 26247049	Yes	Complete	5'SS-exon skip									Class 5: pathogenic		Class 5: pathogenic	splice_donor_variant	splice donor	7:6022454	T	0.0190996	8.18203	8.20113				Native loss high	No effect
PMS2	NM_000535.6:c.1882C>T	NP_000526.2:p.Arg628Ter	r.1882c>u	p.Arg628*	Nonsense	RT-PCR of patient RNA	20186688	No											Class 5: pathogenic		Class 5: pathogenic	stop_gained	exonic	7:6026514	A				-1.65167	-0.737776	-2.38945	No effect	Gain minimal
PMS2	NM_000535.6:c.1789A>T	NP_000526.2:p.Thr597Ser	r.1789a>u	p.Thr597Ser	Missense	RT-PCR of patient RNA	23709753	No			70.1	Moderate	24027009	0.1	0.13542	1.0001		0.0148	Class 1: not pathogenic		Class 1: not pathogenic	missense_variant	exonic	7:6026607	A				-2.48248	-1.95742	-4.4399	No effect	Gain minimal
PMS2	NM_000535.6:c.1711C>A	NP_000526.2:p.Leu571Ile	r.1711c>a	p.Leu571Ile	Missense	RT-PCR of patient RNA	LOVD	No			82.3	Moderate	24027009						Class 2: likely not pathogenic		Class 2: likely not pathogenic	missense_variant	exonic	7:6026685	T				-4.68531	-0.0921503	-4.77746	No effect	Gain minimal
PMS2	NM_000535.6:c.1688G>T	NP_000526.2:p.Arg563Leu	r.1688g>u	p.Arg563Leu	Missense	RT-PCR of patient RNA	31332305	No						0.1		0.0142		0.0016	Class 2: likely not pathogenic		Class 2: likely not pathogenic	missense_variant	exonic	7:6026708-6026708	A				3.17	-9.14	-5.97	No effect	Gain minimal
PMS2	NM_000535.6:c.1621A>G	NP_000526.2:p.Lys541Glu	r.1621g>a	p.Glu541Lys	Missense	RT-PCR of patient RNA	31332305	No			73.1	Moderate	24027009						Class 1: not pathogenic		Class 1: not pathogenic	missense_variant	exonic	7:6026775-6026775	C							No effect	No effect
PMS2	NM_000535.6:c.1569C>G	NP_000526.2:p.Ser523=	r.1569c>g	p.=	Silent	RT-PCR of patient RNA	23709753	No											Class 2: likely not pathogenic		Class 2: likely not pathogenic	synonymous_variant	exonic	7:6026827	C				-2.03804	1.94944	-0.0886029	No effect	No effect
PMS2	NM_000535.6:c.1531A>G	NP_000526.2:p.Thr511Ala	r.1531a>g	p.Thr511Ala	Missense	RT-PCR of patient RNA	31332305	No											Class 1: not pathogenic		Class 1: not pathogenic	missense_variant	exonic	7:6026865-6026865	C				-1.11	1.48	0.37	No effect	No effect
PMS2	NM_000535.6:c.1488C>T	-	r.1488c>u	p.=	Silent	RT-PCR of patient RNA	LOVD	No											Class 1: not pathogenic		Class 1: not pathogenic	synonymous_variant	exonic	7:6026908-6026908	A							No effect	No effect
PMS2	NM_000535.6:c.1437C>G	NP_000526.2:p.His479Gln	r.1473c>g	p.His479Gln	Missense	RT-PCR of patient RNA	31332305	No			71.2	Moderate	24027009						Class 3: uncertain		Class 3: uncertain	missense_variant	exonic	7:6026959-6026959	C				0.98	-6.29	-5.31	No effect	Gain minimal
PMS2	NM_000535.6:c.1454C>A	NP_000526.2:p.Thr485Lys	r.1454c>a	p.Thr485Lys	Missense	RT-PCR of patient RNA	31332305	No			80.7	Moderate	24027009						Class 1: not pathogenic		Class 1: not pathogenic	missense_variant	exonic	7:6026942-6026942	T				-3.79	5.53	1.74	No effect	No effect
PMS2	NM_000535.6:c.1408C>T	NP_000526.2:p.Pro470Ser	r.1408c>u	p.Pro470Ser	Missense	RT-PCR of patient RNA	31332305	No											Class 1: not pathogenic		Class 1: not pathogenic	missense_variant	exonic	7:6026988-6026988	A							No effect	No effect
PMS2	NM_000535.6:c.1144+2T>A	-	r.989_1144del	p.Glu330_Glu381del	Splice site	RT-PCR of patient RNA & minigene	20186688; 26247049	Yes	Unknown	5'SS-exon skip				0.96		2.7772		0.9852	Class 4: likely pathogenic		Class 4: likely pathogenic	splice_donor_variant	splice donor	7:6029429	T	2.38369	8.18342	10.5671				Native loss high	No effect
PMS2	NM_000535.6:c.989-1G>T	-	r.[989_1144del, 989_1015del]	p.[Glu330_Glu381del, Glu330_Pro338del]	Splice site	RT-PCR of patient RNA & minigene	20587412; 26247049	Yes	Unknown	3'SS-exon skip+cryptic									Class 5: pathogenic		Class 5: pathogenic	splice_acceptor_variant	splice acceptor	7:6029587	A	1.39835	8.59838	9.99673				Native loss high	No effect
PMS2	NM_000535.6:c.989-2A>G	-	r.989_1144del	p.Glu330_Glu381del	Splice site	RT-PCR of patient RNA & minigene	23709753; 26247049	Yes	Unknown	3'SS-exon skip									Class 4: likely pathogenic		Class 4: likely pathogenic	splice_acceptor_variant	splice acceptor	7:6029588	C	2.04187	7.95486	9.99673				Native loss high	No effect
PMS2	NM_000535.6:c.903G>T	NP_000526.2:p.Lys301Asn	r.804_903del	p.Tyr268*	Missense	RT-PCR of patient RNA & minigene	18602922; 26247049; 31332305	Yes	Complete	5'SS-exon skip									Class 4: likely pathogenic	Class 5: pathogenic	Class 5: pathogenic	missense_variant,splice_region_variant	3bp near donor splice site-exon	7:6035165	A	-1.23916	8.87439	7.63523				Native loss high	No effect
PMS2	NM_000535.6:c.861_864del	NP_000526.2:p.Arg287SerfsTer19	r.861_864del	p.Arg287Serfs*19	Frameshift	RT-PCR of patient RNA	20186688	No											Class 5: pathogenic		Class 5: pathogenic	frameshift_variant	exonic	7:6035204-6035207	-				0.741396	-12.1714	-11.43	No effect	Gain minimal
PMS2	NM_000535.6:c.825A>G	NP_000526.2:p.Gln275=	r.804_825del	p.Ile269Alafs*31	Silent	RT-PCR of patient RNA & minigene	26247049	Yes	Complete	3'SS-denovo										Class 5: pathogenic	Class 5: pathogenic	synonymous_variant	exonic	7:6035243	C				6.42501	-8.75038	-2.32537	No effect	Gain minimal
PMS2	NM_000535.6:c.823C>G	NP_000526.2:p.Gln275Glu	r.804_823del	p.Tyr268*	Missense	Minigene	26247049	Yes	Unknown	3'SS-denovo										Class 3: uncertain	Class 3: uncertain	missense_variant	exonic	7:6035245	C				5.15204	-8.06449	-2.91245	No effect	Gain minimal
PMS2	NM_000535.6:c.803+5G>A	-	r.[762_803del, 706_803del]	p.[Glu254_Tyr268delinsAsp, Leu236Hisfs*30]	Intronic	Quantitative RNAseq of patient RNA	31642931	Yes	Complete	5'SS-exon skip+cryptic										Class 5: pathogenic	Class 5: pathogenic	splice_region_variant,intron_variant	splice donor region-intronic	7:6036952	T	-1.28	9.07	7.79				Native loss high	No effect
PMS2	NM_000535.6:c.780C>G	NP_000526.2:p.Ser260=	r.780c>g	p.=	Silent	RT-PCR of patient RNA	31332305	No											Class 1: not pathogenic		Class 1: not pathogenic	synonymous_variant	exonic	7:6036980-6036980	C							No effect	No effect
PMS2	NM_000535.6:c.736_741delinsTGTGTGTGAAG	NP_000526.2:p.Pro246CysfsTer3	r.736_741delinsugugugugaag	p.Pro246Cysfs*3	Frameshift	RT-PCR of patient RNA	20186688	No											Class 5: pathogenic		Class 5: pathogenic	stop_gained,frameshift_variant	exonic	7:6037019-6037024	CTTCACACACA				1.30274	-27.1975	-25.8948	No effect	Gain minimal
PMS2	NM_000535.6:c.697C>T	NP_000526.2:p.Gln233Ter	r.697c>u	p.Gln233*	Nonsense	RT-PCR of patient RNA	20186688	No											Class 5: pathogenic		Class 5: pathogenic	stop_gained	exonic	7:6038747	A				3.92308	1.33915	5.26223	No effect	No effect
PMS2	NM_000535.6:c.687T>C	NP_000526.2:p.Ser229=	r.687u>c	p.=	Silent	RT-PCR of patient RNA & minigene	26247049	No												Class 2: likely not pathogenic	Class 2: likely not pathogenic	synonymous_variant	exonic	7:6038757	G				4.52629	0.73594	5.26223	No effect	No effect
PMS2	NM_000535.6:c.614A>C	NP_000526.2:p.Gln205Pro	r.614a>c	p.Gln205Pro	Missense	RT-PCR of patient RNA & minigene	26247049	No			52.6	Moderate	24027009						Class 3: uncertain		Class 3: uncertain	missense_variant	exonic	7:6038830	G				-1.72601	-5.66426	-7.39027	No effect	Gain minimal
PMS2	NM_000535.6:c.538-3C>G	-	r.[538_586del, 538_705del]	p.[Glu180Glnfs*5, Glu180_Gln235del]	Intronic	RT-PCR of patient RNA & minigene	23709753; 26247049	Yes	Complete	3'SS-exon skip+cryptic										Class 5: pathogenic	Class 5: pathogenic	splice_region_variant,intron_variant	splice acceptor region-intronic	7:6038909	C	-5.45651	15.4127	9.95623	6.46644	-8.06449	-1.59805	Native loss high	Gain minimal
PMS2	NM_000535.6:c.400C>T	NP_000526.2:p.Arg134Ter	r.400c>u	p.Arg134*	Nonsense	PTT & RT-PCR of patient RNA	7661930	No											Class 5: pathogenic		Class 5: pathogenic	stop_gained	exonic	7:6042221	A				-4.01522	-0.791906	-4.80712	No effect	Gain minimal
PMS2	NM_000535.6:c.384G>A	NP_000526.2:p.Ser128=	r.384g>a	p.=	Silent	RT-PCR of patient RNA	23709753	No											Class 2: likely not pathogenic		Class 2: likely not pathogenic	synonymous_variant	exonic	7:6042237	T				-0.0342619	-7.95486	-7.98912	No effect	Gain minimal
PMS2	NM_000535.6:c.325dup	NP_000526.2:p.Glu109GlyfsTer30	r.[251_353del, 301_353del, 325dup]	p.[Leu85Metfs*17, Val101Argfs*20, Glu109Glyfs*30]	Frameshift	RT-PCR of patient RNA & minigene	26247049	Yes	Incomplete	exon skip										Class 5: pathogenic	Class 5: pathogenic	frameshift_variant	exonic	7:6043348-6043349	C				0.142356	-8.22797	-8.08561	No effect	Gain minimal
PMS2	NM_000535.6:c.319C>T	NP_000526.2:p.Arg107Trp	r.[251_353del, 319c>u, 301_353del]	p.[Leu85Metfs*17, Asp60Glu, Val101Argfs*20]	Missense	RT-PCR of patient RNA & minigene	26247049	Yes	Incomplete	exon skip	13.4	Deficient	27435373							Class 3: uncertain	Class 3: uncertain	missense_variant	exonic	7:6043355	A				-0.0283024	-0.119302	-0.147604	No effect	Gain minimal
PMS2	NM_000535.6:c.288C>T	NP_000526.2:p.Ala96=	r.288c>u	p.=	Silent	RT-PCR of patient RNA	31332305	No											Class 1: not pathogenic		Class 1: not pathogenic	synonymous_variant	exonic	7:6043386-6043386	A				2.61	-0.44	2.17	No effect	Gain minimal
PMS2	NM_000535.6:c.219_220insTG	NP_000526.2:p.Gly74TrpfsTer3	r.219_220dup	p.Gly74Valfs*3	Frameshift	RT-PCR of patient RNA	20186688	No											Class 5: pathogenic		Class 5: pathogenic	frameshift_variant	exonic	7:6043633-6043634	CA				-0.435003	-16.6189	-17.0539	No effect	Gain minimal
PMS2	NM_000535.6:c.180C>G	NP_000526.2:p.Asp60Glu	r.180c>g	p.Asp60Glu	Missense	RT-PCR of patient RNA & minigene	26247049; 31332305	No			67.2	Moderate	24027009	0.1		0.164		0.0179	Class 2: likely not pathogenic		Class 2: likely not pathogenic	missense_variant	exonic	7:6043673	C				0.542983	-8.27263	-7.72965	No effect	Gain minimal
PMS2	NM_000535.6:c.164-2A>G	-	r.164_171del	p.Asp55Alafs*2	Splice site	RT-PCR of patient RNA	23709753	Yes	Unknown	3'SS-cryptic									Class 4: likely pathogenic		Class 4: likely pathogenic	splice_acceptor_variant	splice acceptor	7:6043691	C	-2.04829	7.95486	5.90658	2.90607	-4.8347	-1.92863	Native loss high	Gain minimal
PMS2	NM_000535.6:c.163+2T>C	-	r.24_163del	p.Ser8Argfs*5	Splice site	RT-PCR of patient RNA & minigene	20186688; 26247049	Yes	Complete	5'SS-exon skip									Class 4: likely pathogenic	Class 5: pathogenic	Class 5: pathogenic	splice_donor_variant	splice donor	7:6045521	G	2.7173	7.75415	10.4715				Native loss high	No effect
PMS2	NM_000535.6:c.139C>T	NP_000526.2:p.Leu47=	r.139c>u	p.=	Silent	RT-PCR of patient RNA & minigene	26247049	No												Class 2: likely not pathogenic	Class 2: likely not pathogenic	synonymous_variant	exonic	7:6045547	A				-2.91355	-7.75415	-10.6677	No effect	Gain minimal
PMS2	NM_000535.6:c.137G>T	NP_000526.2:p.Ser46Ile	r.137g>u	p.Ser46Ile	Missense	RT-PCR of patient RNA & diploid-haploid conversion analysis	15256438; 20186688; 23709753	No			4.7	Deficient	24027009	0.9		3.083		0.9652	Class 4: likely pathogenic		Class 4: likely pathogenic	missense_variant	exonic	7:6045549	A				-4.89416	-4.26915	-9.16332	No effect	Gain minimal
PMS2	NM_000535.6:c.24-12_107delinsAAAT	-	r.24_163del	p.Ser8Argfs*5	Splice site	RT-PCR of patient RNA	20186688	Yes	Unknown	3'SS-exon skip									Class 5: pathogenic		Class 5: pathogenic	splice_acceptor_variant,coding_sequence_variant,intron_variant	splice acceptor	7:6045579-6045674	ATTT	-7.49	11.82	4.33	0.561263	-0.178115	0.383148	Native loss high	Gain minimal
PMS2	NM_000535.6:c.59G>A	NP_000526.2:p.Arg20Gln	r.59g>a	p.Arg20Gln	Missense	RT-PCR of patient RNA	23709753; 31332305	No			76.5	Moderate	24027009						Class 1: not pathogenic		Class 1: not pathogenic	missense_variant	exonic	7:6045627	T				1.65675	-7.95486	-6.29811	No effect	Gain minimal
